# Supplementary material for: 3-(4-Fluoro­phenyl­sulfon­yl)-2,5,7-trimethyl-1-benzofuran
Source: Acta Crystallogr Sect E Struct Rep Online. 2010 Jun 26;66(Pt 7):o1813. doi: 10.1107/S1600536810023834 (PMC3006839; doi:10.1107/S1600536810023834)
Supplement: Supplementary file 2 [file e-66-o1813-Isup2.hkl]

# 
# h,k,l, Fc-squared, Fo-squared, sigma(Fo-squared) and status flag 
# 
data_I
_shelx_title ' UNKNOWN' 
_shelx_refln_list_code          4 
_shelx_F_calc_maximum      115.58 
_exptl_crystal_F_000       332.00 
_reflns_d_resolution_high  0.7679 
 
loop_ 
 _symmetry_equiv_pos_as_xyz 
 'x, y, z' 
 '-x, -y, -z' 
 
_cell_length_a     8.2851 
_cell_length_b     9.3762 
_cell_length_c    11.2241 
_cell_angle_alpha  70.441 
_cell_angle_beta   71.177 
_cell_angle_gamma  69.407 
 
_shelx_F_squared_multiplier     1.000 
 
loop_ 
 _refln_index_h 
 _refln_index_k 
 _refln_index_l 
 _refln_F_squared_calc 
 _refln_F_squared_meas 
 _refln_F_squared_sigma 
 _refln_observed_status 
   1   0   0     1433.25     1404.10     29.82 o 
   2   0   0     1113.24     1192.68     16.38 o 
   3   0   0      272.52      302.25      3.93 o 
   4   0   0        0.11        2.21      0.34 o 
   5   0   0        3.32        3.80      0.38 o 
   6   0   0      210.12      208.43      4.55 o 
   7   0   0       89.46       94.17      2.66 o 
   8   0   0      219.79      223.94      5.21 o 
   9   0   0       20.45       21.84      1.75 o 
  -9   1   0      186.06      189.95     10.07 o 
  -8   1   0        9.48       10.41      1.03 o 
  -7   1   0       54.46       53.20      2.46 o 
  -6   1   0      141.21      137.48      3.37 o 
  -5   1   0      113.87      119.74      1.96 o 
  -4   1   0       30.19       27.70      0.97 o 
  -3   1   0      415.94      402.44      4.84 o 
  -2   1   0        0.54        0.80      0.14 o 
  -1   1   0     2709.68     2494.91     55.70 o 
   0   1   0       63.60       69.68      0.85 o 
   1   1   0      357.79      358.77      7.44 o 
   2   1   0    12582.76    10955.69    241.60 o 
   3   1   0       77.48       92.06      1.24 o 
   4   1   0      607.68      681.32      9.48 o 
   5   1   0        0.20        0.04      0.18 o 
   6   1   0       38.44       29.80      1.25 o 
   7   1   0        0.00       -0.16      0.39 o 
   8   1   0       40.88       37.74      1.67 o 
   9   1   0       24.96       24.63      1.78 o 
  10   1   0       38.59       36.78      2.33 o 
  -9   2   0        6.17        6.92      1.27 o 
  -8   2   0      140.88      143.93      4.68 o 
  -7   2   0      113.64      112.20      3.49 o 
  -6   2   0       50.16       50.98      1.85 o 
  -5   2   0        0.16        0.81      0.29 o 
  -4   2   0        0.44        0.56      0.21 o 
  -3   2   0      156.25      165.67      2.25 o 
  -2   2   0       17.76       23.47      0.53 o 
  -1   2   0    13358.40    11424.91    114.78 o 
   0   2   0     1767.64     1727.57     23.83 o 
   1   2   0      500.92      509.81      8.62 o 
   2   2   0    10511.85     9355.02    159.75 o 
   3   2   0      265.51      295.61      3.46 o 
   4   2   0      202.88      226.09      3.31 o 
   5   2   0       87.02       97.24      1.72 o 
   6   2   0       23.33       23.15      1.07 o 
   7   2   0        7.52        6.75      0.74 o 
   8   2   0        3.45        4.12      0.85 o 
   9   2   0        3.95        5.05      1.01 o 
  10   2   0       19.13       18.23      1.65 o 
  -8   3   0       29.80       26.57      3.38 o 
  -7   3   0       28.08       26.54      1.75 o 
  -6   3   0       79.15       85.29      2.54 o 
  -5   3   0        0.25        0.51      0.37 o 
  -4   3   0        0.23        0.35      0.28 o 
  -3   3   0      534.32      570.07      7.60 o 
  -2   3   0       33.59       30.05      0.73 o 
  -1   3   0     1919.22     2175.78     22.95 o 
   0   3   0       23.42       44.61      0.65 o 
   1   3   0       14.29       18.73      0.35 o 
   2   3   0      126.34      103.99      1.79 o 
   3   3   0     2958.42     3190.93     53.29 o 
   4   3   0     2644.09     2816.19     29.45 o 
   5   3   0        4.06        2.84      0.24 o 
   6   3   0       23.09       44.21      2.47 o 
   7   3   0        2.98        2.09      0.49 o 
   8   3   0        0.33        1.06      0.48 o 
   9   3   0       11.86       14.11      1.36 o 
  10   3   0       48.68       43.81      2.42 o 
  -8   4   0        0.88        2.29      0.98 o 
  -7   4   0       14.60       14.46      1.40 o 
  -6   4   0      144.56      136.76      4.30 o 
  -5   4   0       91.91       85.05      2.34 o 
  -4   4   0        0.12        1.20      0.35 o 
  -3   4   0      293.91      292.95      4.14 o 
  -2   4   0      513.80      524.71      6.84 o 
  -1   4   0       76.31       95.80      1.52 o 
   0   4   0      777.12      877.92     10.03 o 
   1   4   0      558.10      552.75      6.86 o 
   2   4   0      954.75      997.12     12.19 o 
   3   4   0     1209.08     1234.63     18.16 o 
   4   4   0      170.88      210.95      3.56 o 
   5   4   0      288.75      331.59      3.86 o 
   6   4   0      395.16      397.50      6.68 o 
   7   4   0       48.90       50.59      1.97 o 
   8   4   0        2.44        5.10      1.12 o 
   9   4   0       35.85       36.17      2.08 o 
  10   4   0       17.74       21.23      1.78 o 
  -7   5   0       35.79       38.02      2.26 o 
  -6   5   0        9.65       13.80      1.36 o 
  -5   5   0        5.42        6.21      1.02 o 
  -4   5   0      506.64      507.00      9.83 o 
  -3   5   0      260.09      253.79      4.51 o 
  -2   5   0        5.77       11.75      0.51 o 
  -1   5   0       70.61       52.54      0.97 o 
   0   5   0       26.86       23.87      0.60 o 
   1   5   0     1021.06     1103.32     12.60 o 
   2   5   0     2997.79     3053.61     32.13 o 
   3   5   0       77.63       90.14      1.60 o 
   4   5   0       73.48       60.42      1.40 o 
   5   5   0       10.95       13.52      0.53 o 
   6   5   0       11.09       14.69      0.61 o 
   7   5   0       14.01       15.59      0.93 o 
   8   5   0       81.30       76.05      2.93 o 
   9   5   0       20.28       21.62      1.61 o 
  10   5   0       49.35       45.94      2.47 o 
  -6   6   0        2.40        2.05      1.33 o 
  -5   6   0       37.09       42.56      3.01 o 
  -4   6   0      147.52      147.44      3.12 o 
  -3   6   0       37.19       46.62      2.53 o 
  -2   6   0       41.52       48.24      1.42 o 
  -1   6   0      239.05      257.21      3.93 o 
   0   6   0      213.57      201.83      2.67 o 
   1   6   0      208.08      198.68      2.78 o 
   2   6   0      165.06      165.10      2.18 o 
   3   6   0      127.30      117.96      1.63 o 
   4   6   0      127.55      126.73      2.19 o 
   5   6   0       44.52       48.50      1.18 o 
   6   6   0       40.25       47.70      0.99 o 
   7   6   0       11.00       10.63      0.62 o 
   8   6   0       12.90       10.42      0.98 o 
   9   6   0        1.54        1.60      0.63 o 
  -6   7   0        6.64       14.11      2.29 o 
  -5   7   0       19.33       17.84      2.17 o 
  -4   7   0       39.85       37.52      2.71 o 
  -3   7   0       28.63       30.94      1.46 o 
  -2   7   0       12.66       14.32      0.95 o 
  -1   7   0       49.12       39.65      1.45 o 
   0   7   0        7.85        6.38      0.61 o 
   1   7   0      376.90      389.14      6.22 o 
   2   7   0       35.43       38.96      0.80 o 
   3   7   0       50.09       58.42      0.93 o 
   4   7   0      204.02      198.81      4.51 o 
   5   7   0       80.91       72.37      1.43 o 
   6   7   0       12.12       14.14      0.65 o 
   7   7   0       53.21       64.93      1.61 o 
   8   7   0        6.64        8.80      0.87 o 
   9   7   0        0.03        0.08      0.53 o 
  -5   8   0        2.56        0.84      1.33 o 
  -4   8   0        1.20        2.91      0.90 o 
  -3   8   0       17.57       20.34      1.38 o 
  -2   8   0        0.53       -0.08      0.69 o 
  -1   8   0        1.02        1.61      0.53 o 
   0   8   0        5.10        5.20      0.88 o 
   1   8   0       42.65       36.97      1.38 o 
   2   8   0      136.13      130.84      3.02 o 
   3   8   0       39.00       41.18      1.19 o 
   4   8   0       36.59       36.74      0.89 o 
   5   8   0       67.69       77.14      1.56 o 
   6   8   0      143.70      145.33      2.47 o 
   7   8   0        1.49        1.11      0.39 o 
   8   8   0       29.83       36.53      2.16 o 
   9   8   0       15.79       16.28      2.05 o 
  -3   9   0        4.73        7.41      1.33 o 
  -2   9   0       31.70       25.93      2.17 o 
  -1   9   0      192.15      202.76      5.66 o 
   0   9   0        2.73        4.07      1.63 o 
   1   9   0        0.05        0.54      0.44 o 
   2   9   0        6.19        6.36      0.68 o 
   3   9   0      292.08      289.56      6.46 o 
   4   9   0       42.10       42.58      1.43 o 
   5   9   0       55.97       60.19      1.55 o 
   6   9   0       21.41       20.71      0.91 o 
   7   9   0      165.01      172.94      3.20 o 
   8   9   0       15.80       15.99      1.29 o 
  -2  10   0      115.60      123.97      4.27 o 
  -1  10   0       18.24       12.94      1.81 o 
   0  10   0       37.76       37.88      2.06 o 
   1  10   0      137.68      136.91      4.29 o 
   2  10   0      117.86      126.68      4.03 o 
   3  10   0        4.32        3.85      0.78 o 
   4  10   0        5.71        6.27      0.96 o 
   5  10   0       41.71       42.32      2.30 o 
   6  10   0       24.38       24.88      2.77 o 
   7  10   0       18.19       16.64      2.29 o 
   0  11   0       23.06       29.05      3.13 o 
   1  11   0        0.16        0.00      0.96 o 
   3  11   0       22.69       20.13      2.65 o 
   4  11   0       31.39       34.24      3.26 o 
   5  11   0        7.30        7.29      1.27 o 
  -4 -11   1       32.83       33.98      2.30 o 
  -3 -11   1       55.40       65.56      3.20 o 
  -2 -11   1       10.61       14.47      2.41 o 
  -1 -11   1       14.92        8.92      2.05 o 
  -6 -10   1       35.63       37.94      4.22 o 
  -5 -10   1      103.73       93.22      6.45 o 
  -4 -10   1      117.86      110.76      4.09 o 
  -3 -10   1        7.72        5.18      1.69 o 
  -2 -10   1        0.38        0.84      1.21 o 
  -1 -10   1        6.64       11.94      2.05 o 
   0 -10   1        0.38        0.12      1.09 o 
   1 -10   1       18.37       19.05      2.53 o 
   2 -10   1       68.61       90.30      5.55 o 
  -7  -9   1       43.93       52.54      2.09 o 
  -6  -9   1        5.09        6.10      0.73 o 
  -5  -9   1       21.65       19.53      1.27 o 
  -4  -9   1        3.36        2.89      0.85 o 
  -3  -9   1        0.38       -0.12      0.96 o 
  -2  -9   1       18.04       18.00      1.99 o 
  -1  -9   1       39.08       38.38      2.83 o 
   0  -9   1       36.95       38.44      4.52 o 
   1  -9   1       67.71       65.56      2.69 o 
   2  -9   1       13.92       19.80      1.56 o 
   3  -9   1        0.94        0.60      0.77 o 
  -8  -8   1       14.35       12.23      1.13 o 
  -7  -8   1       12.13        8.77      0.90 o 
  -6  -8   1       18.40       15.41      0.77 o 
  -5  -8   1      107.68      101.84      2.10 o 
  -4  -8   1       69.75       70.68      1.45 o 
  -3  -8   1       63.44       56.37      1.55 o 
  -2  -8   1      333.78      340.04      6.56 o 
  -1  -8   1        6.20        6.00      0.61 o 
   0  -8   1       81.48       84.85      2.37 o 
   1  -8   1       65.25       68.36      3.55 o 
   2  -8   1        6.06        7.55      0.83 o 
   3  -8   1        0.77        1.08      0.60 o 
   4  -8   1       86.49      100.99      3.62 o 
   5  -8   1       40.77       43.40      3.38 o 
  -9  -7   1        0.05        1.87      1.02 o 
  -8  -7   1       21.13       18.65      1.16 o 
  -7  -7   1       17.47       17.29      0.73 o 
  -6  -7   1       14.17       17.96      0.82 o 
  -5  -7   1       69.39       68.37      1.42 o 
  -4  -7   1      112.61      102.33      1.45 o 
  -3  -7   1       93.83       87.85      1.40 o 
  -2  -7   1      129.82      122.29      2.15 o 
  -1  -7   1      178.01      172.58      3.25 o 
   0  -7   1     1337.23     1336.32     20.31 o 
   1  -7   1        8.97        9.90      0.96 o 
   2  -7   1       14.48       11.10      0.80 o 
   3  -7   1        4.50        3.45      0.67 o 
   4  -7   1       12.03       11.93      1.04 o 
   5  -7   1       44.57       46.41      3.38 o 
   6  -7   1      282.37      296.09     11.09 o 
  -9  -6   1      131.91      124.41      3.45 o 
  -8  -6   1       24.71       21.90      2.75 o 
  -7  -6   1        0.16        0.42      0.30 o 
  -6  -6   1       15.68       11.25      0.46 o 
  -5  -6   1      179.79      198.12      2.73 o 
  -4  -6   1      325.11      314.66      4.30 o 
  -3  -6   1      996.53      985.91     11.30 o 
  -2  -6   1       68.12       54.34      0.92 o 
  -1  -6   1      638.48      643.80      8.15 o 
   0  -6   1        0.67        0.86      0.42 o 
   1  -6   1       32.48       28.33      1.06 o 
   2  -6   1      199.52      182.28      3.57 o 
   3  -6   1        0.02       -0.10      0.36 o 
   4  -6   1       36.60       37.67      1.38 o 
   5  -6   1       46.90       48.09      3.26 o 
   6  -6   1       55.12       58.23      3.86 o 
  -9  -5   1        0.05       -0.10      0.64 o 
  -8  -5   1      434.35      398.52      9.81 o 
  -7  -5   1       87.56       91.50      3.87 o 
  -6  -5   1       83.09       78.61      1.59 o 
  -5  -5   1       23.48       24.05      0.57 o 
  -4  -5   1      180.81      189.32      3.00 o 
  -3  -5   1      146.31      167.06      2.64 o 
  -2  -5   1       42.54       43.44      0.74 o 
  -1  -5   1     1002.08     1053.66     12.05 o 
   0  -5   1       63.33       58.26      0.93 o 
   1  -5   1        5.19        4.91      0.30 o 
   2  -5   1     1079.92     1060.10     12.48 o 
   3  -5   1       13.32       21.47      0.95 o 
   4  -5   1      144.47      132.87      2.84 o 
   5  -5   1      129.10      120.07      3.91 o 
   6  -5   1        3.89        4.26      1.01 o 
   7  -5   1        0.35       -0.24      0.85 o 
  -9  -4   1        0.01        0.84      0.68 o 
  -8  -4   1       85.33       74.32      2.88 o 
  -7  -4   1      216.26      201.33      4.40 o 
  -6  -4   1     1017.67     1043.35     15.91 o 
  -5  -4   1      345.41      347.90      3.96 o 
  -4  -4   1      128.78      111.93      1.90 o 
  -3  -4   1      369.00      400.12      6.27 o 
  -2  -4   1       68.58       64.05      1.27 o 
  -1  -4   1      128.78      119.84      1.57 o 
   0  -4   1      249.96      245.86      2.52 o 
   1  -4   1      293.16      328.49      3.78 o 
   2  -4   1       20.33       15.05      0.54 o 
   3  -4   1      476.38      505.84      6.65 o 
   4  -4   1      391.76      395.71      5.12 o 
   5  -4   1       58.63       59.39      1.89 o 
   6  -4   1       86.19       80.94      3.05 o 
   7  -4   1        4.57        7.69      1.39 o 
   8  -4   1       82.47       91.34      3.66 o 
  -9  -3   1        2.41        1.59      0.75 o 
  -8  -3   1        5.38        4.57      0.89 o 
  -7  -3   1       35.41       30.19      1.63 o 
  -6  -3   1      707.73      677.04     12.31 o 
  -5  -3   1       17.00       13.69      0.52 o 
  -4  -3   1     1425.02     1502.56     28.73 o 
  -3  -3   1        9.80       16.71      0.52 o 
  -2  -3   1       27.81       19.99      0.48 o 
  -1  -3   1      883.02      908.71      9.66 o 
   0  -3   1      689.97      698.67      6.69 o 
   1  -3   1     1750.03     1726.35     17.27 o 
   2  -3   1     1717.95     1817.61     19.48 o 
   3  -3   1      652.94      676.27      8.00 o 
   4  -3   1      600.96      601.78      7.90 o 
   5  -3   1       39.64       39.99      1.05 o 
   6  -3   1      373.30      369.98      6.62 o 
   7  -3   1        3.95        4.17      0.98 o 
   8  -3   1        5.96        6.62      1.11 o 
  -9  -2   1       14.05       13.51      1.39 o 
  -8  -2   1       91.57       94.61      3.40 o 
  -7  -2   1        0.32        1.06      0.46 o 
  -6  -2   1       38.78       43.53      1.50 o 
  -5  -2   1      176.54      187.94      2.97 o 
  -4  -2   1     5562.33     5495.91    116.32 o 
  -3  -2   1     1010.81     1043.80     11.69 o 
  -2  -2   1      246.49      315.55      4.29 o 
  -1  -2   1      470.41      478.74      5.98 o 
   0  -2   1      987.65      980.11      9.85 o 
   1  -2   1       89.04       82.65      1.25 o 
   2  -2   1     2346.47     2392.58     24.07 o 
   3  -2   1      181.56      197.61      2.62 o 
   4  -2   1      188.29      171.31      2.41 o 
   5  -2   1       16.29       13.25      0.92 o 
   6  -2   1       70.62       78.91      2.07 o 
   7  -2   1      165.33      173.25      4.23 o 
   8  -2   1      367.80      331.94     18.02 o 
   9  -2   1        3.28        2.54      1.27 o 
  -9  -1   1       76.61       77.51      3.23 o 
  -8  -1   1      149.95      152.15      5.00 o 
  -7  -1   1       69.90       74.06      2.29 o 
  -6  -1   1       13.35       13.32      1.15 o 
  -5  -1   1        2.96        2.11      0.32 o 
  -4  -1   1        1.63        3.36      0.35 o 
  -3  -1   1      146.54      139.41      1.79 o 
  -2  -1   1    13171.39    11183.29    150.39 o 
  -1  -1   1     2777.00     2623.54     50.20 o 
   0  -1   1      335.93      359.38      3.67 o 
   1  -1   1     1497.02     1480.83     15.76 o 
   2  -1   1     1111.65     1093.58     13.42 o 
   3  -1   1      334.58      374.00      4.26 o 
   4  -1   1       54.29       54.23      1.22 o 
   5  -1   1        0.59        0.17      0.17 o 
   6  -1   1      129.94      119.95      2.66 o 
   7  -1   1       36.02       34.02      1.52 o 
   8  -1   1       13.56       13.71      1.16 o 
   9  -1   1       94.90       92.68      4.28 o 
  -9   0   1       30.55       30.53      2.00 o 
  -8   0   1        4.72        3.94      1.18 o 
  -7   0   1       18.69       15.71      1.43 o 
  -6   0   1        2.32        3.30      0.58 o 
  -5   0   1      240.31      264.34      3.71 o 
  -4   0   1      214.19      246.21      3.38 o 
  -3   0   1      400.65      404.40      6.50 o 
  -2   0   1      365.19      394.23      6.19 o 
  -1   0   1        7.74        5.01      0.16 o 
   0   0   1     1257.03     1130.43     13.39 o 
   1   0   1     2064.40     1914.31     41.41 o 
   2   0   1        1.59        1.71      0.15 o 
   3   0   1       37.20       38.29      0.71 o 
   4   0   1      254.61      308.93      4.21 o 
   5   0   1       24.36       30.83      1.35 o 
   6   0   1       84.85       83.33      2.04 o 
   7   0   1        2.21        3.77      0.66 o 
   8   0   1        1.89        1.61      0.62 o 
   9   0   1        0.22        0.12      0.68 o 
  -9   1   1       18.79       23.00      1.87 o 
  -8   1   1        0.02       -0.51      0.51 o 
  -7   1   1       60.98       57.56      2.06 o 
  -6   1   1      184.60      177.26      4.10 o 
  -5   1   1       79.83       70.32      1.35 o 
  -4   1   1      383.34      377.46      5.03 o 
  -3   1   1      234.64      268.71      3.36 o 
  -2   1   1      912.91      963.18     11.04 o 
  -1   1   1     2143.11     2143.50     22.56 o 
   0   1   1     3793.07     3223.91     49.85 o 
   1   1   1        0.92        0.73      0.06 o 
   2   1   1       42.98       34.97      0.51 o 
   3   1   1      767.95      764.17      8.88 o 
   4   1   1       49.86       32.18      0.70 o 
   5   1   1      192.76      183.43      2.71 o 
   6   1   1       50.30       51.04      1.53 o 
   7   1   1       21.38       18.54      1.11 o 
   8   1   1       54.60       51.69      1.92 o 
   9   1   1       12.77       12.50      1.36 o 
  10   1   1       19.17       21.55      1.82 o 
  -9   2   1       36.69       36.38      2.30 o 
  -8   2   1       16.65       19.66      1.61 o 
  -7   2   1      119.59      115.85      3.26 o 
  -6   2   1        7.72        5.88      0.73 o 
  -5   2   1       16.92       13.95      0.72 o 
  -4   2   1      133.24      132.62      2.31 o 
  -3   2   1      325.91      315.66      4.24 o 
  -2   2   1        6.19       12.36      0.47 o 
  -1   2   1     5284.69     4719.33     95.37 o 
   0   2   1       15.29       23.57      0.43 o 
   1   2   1      254.03      258.31      3.21 o 
   2   2   1     2105.22     2080.75     45.35 o 
   3   2   1     1077.73     1050.71     11.83 o 
   4   2   1      152.26      149.16      1.68 o 
   5   2   1      510.92      524.13      8.85 o 
   6   2   1        6.43       10.68      1.04 o 
   7   2   1      303.26      291.46      6.21 o 
   8   2   1        3.16        2.32      0.60 o 
   9   2   1       11.83       10.03      1.22 o 
  10   2   1       34.22       35.53      2.30 o 
  -8   3   1       74.20       70.55      3.80 o 
  -7   3   1      286.82      274.72      9.22 o 
  -6   3   1       86.15       85.79      2.59 o 
  -5   3   1       16.12       16.18      0.81 o 
  -4   3   1       24.32       30.74      0.94 o 
  -3   3   1       12.66       13.88      0.74 o 
  -2   3   1     3788.80     4043.82     45.61 o 
  -1   3   1      153.89      160.38      1.95 o 
   0   3   1      150.61      140.48      1.74 o 
   1   3   1     1571.81     1521.06     17.06 o 
   2   3   1      586.12      606.34      9.00 o 
   3   3   1        0.74        0.62      0.16 o 
   4   3   1      807.08      840.83      9.58 o 
   5   3   1       81.55       77.23      1.08 o 
   6   3   1      230.33      231.73      4.39 o 
   7   3   1       68.51       67.92      2.04 o 
   8   3   1        1.73        1.40      0.51 o 
   9   3   1       80.30       79.77      3.19 o 
  10   3   1        1.54        1.81      1.09 o 
  -8   4   1      102.13       98.56      3.88 o 
  -7   4   1       17.11       21.45      1.66 o 
  -6   4   1        3.31        3.15      1.39 o 
  -5   4   1      101.85       98.46      2.57 o 
  -4   4   1        0.03        0.01      0.31 o 
  -3   4   1       19.59       17.62      0.72 o 
  -2   4   1      756.62      741.89      9.46 o 
  -1   4   1      723.18      742.72      8.60 o 
   0   4   1     1640.07     1719.55     19.39 o 
   1   4   1      245.14      268.16      3.47 o 
   2   4   1       75.56       47.71      0.76 o 
   3   4   1      139.53      124.21      2.18 o 
   4   4   1      240.98      259.61      4.25 o 
   5   4   1       92.01       93.48      1.28 o 
   6   4   1      195.84      174.84      2.80 o 
   7   4   1       13.77       15.04      1.17 o 
   8   4   1       41.92       38.18      1.67 o 
   9   4   1        9.66        8.81      1.13 o 
  10   4   1        0.38       -0.48      0.72 o 
  -7   5   1       71.13       70.77      4.34 o 
  -6   5   1       38.67       39.04      2.09 o 
  -5   5   1       33.96       29.73      1.36 o 
  -4   5   1      341.45      328.02      5.70 o 
  -3   5   1      259.08      275.54      4.83 o 
  -2   5   1      304.87      335.01      4.64 o 
  -1   5   1       80.42       80.09      1.40 o 
   0   5   1       66.60       74.42      1.10 o 
   1   5   1      631.65      669.31      8.35 o 
   2   5   1       20.63       18.67      0.45 o 
   3   5   1      101.55      110.87      2.06 o 
   4   5   1       99.22      135.32      2.48 o 
   5   5   1       46.57       45.17      1.19 o 
   6   5   1        0.19        0.83      0.22 o 
   7   5   1       60.30       65.38      1.84 o 
   8   5   1       13.56       16.21      1.11 o 
   9   5   1       39.07       37.46      1.67 o 
  10   5   1        2.21        3.82      0.79 o 
  -6   6   1        0.60       -1.09      1.09 o 
  -5   6   1       12.07        7.23      1.69 o 
  -4   6   1        2.08        1.55      0.58 o 
  -3   6   1        7.08       10.54      0.97 o 
  -2   6   1       69.93       61.65      1.59 o 
  -1   6   1        0.49        1.27      0.34 o 
   0   6   1       19.39       16.81      0.66 o 
   1   6   1      207.13      216.07      3.01 o 
   2   6   1      518.89      542.03      6.87 o 
   3   6   1      218.71      264.45      3.05 o 
   4   6   1      165.42      151.39      2.77 o 
   5   6   1       45.84       50.83      1.32 o 
   6   6   1      222.45      236.10      2.86 o 
   7   6   1        2.20        2.44      0.36 o 
   8   6   1       89.06       90.30      2.64 o 
   9   6   1       55.48       61.84      2.22 o 
  10   6   1       40.08       41.75      2.38 o 
  -6   7   1       13.73        8.56      1.93 o 
  -5   7   1      314.92      312.49     11.33 o 
  -4   7   1       35.33       37.21      2.00 o 
  -3   7   1        6.39        4.88      0.74 o 
  -2   7   1       43.90       39.73      1.55 o 
  -1   7   1       83.81       71.92      2.56 o 
   0   7   1      152.12      153.03      2.89 o 
   1   7   1      547.34      537.04      8.41 o 
   2   7   1       40.74       37.28      0.94 o 
   3   7   1      499.76      538.84      5.97 o 
   4   7   1      103.08       97.74      1.83 o 
   5   7   1        3.49        5.64      0.50 o 
   6   7   1       34.86       34.56      1.28 o 
   7   7   1      107.21      109.49      2.09 o 
   8   7   1      109.88      116.66      2.75 o 
   9   7   1       35.82       38.50      1.73 o 
  -5   8   1      116.72       94.40      5.18 o 
  -4   8   1       22.90       27.41      1.83 o 
  -3   8   1      122.97      128.44      3.46 o 
  -2   8   1       96.45       96.49      2.97 o 
  -1   8   1       10.98       15.90      1.53 o 
   0   8   1        1.10        0.88      0.44 o 
   1   8   1      137.93      136.67      3.21 o 
   2   8   1       38.28       35.19      1.11 o 
   3   8   1      245.72      238.83      3.70 o 
   4   8   1       10.72        9.31      0.44 o 
   5   8   1      283.73      294.17      4.56 o 
   6   8   1       27.53       25.55      0.87 o 
   7   8   1        2.49        2.87      0.49 o 
   8   8   1       14.85       16.68      0.98 o 
   9   8   1       32.83       32.14      1.62 o 
  -4   9   1       23.14       29.69      3.32 o 
  -3   9   1        5.71        5.12      1.06 o 
  -2   9   1        7.62        7.01      1.10 o 
  -1   9   1       57.35       62.06      2.63 o 
   0   9   1      300.64      306.51      9.11 o 
   1   9   1        2.30        3.62      0.60 o 
   2   9   1        0.01       -0.49      0.49 o 
   3   9   1        0.81        0.21      0.45 o 
   4   9   1        4.69        4.49      0.55 o 
   5   9   1        2.44        2.38      0.63 o 
   6   9   1        1.58        1.50      0.48 o 
   7   9   1       52.72       54.84      1.52 o 
   8   9   1       26.79       28.63      1.14 o 
  -2  10   1        1.00       -0.83      0.84 o 
  -1  10   1        1.84        1.33      0.84 o 
   0  10   1        0.27       -0.11      0.64 o 
   1  10   1        0.72        0.90      0.64 o 
   2  10   1       81.45       79.29      3.26 o 
   3  10   1        3.32        4.08      0.84 o 
   4  10   1        3.52        3.71      0.78 o 
   5  10   1       25.18       25.47      1.59 o 
   6  10   1       17.55       19.64      2.44 o 
   7  10   1        6.79        7.43      1.10 o 
   0  11   1       15.45       13.64      1.42 o 
   1  11   1       32.15       33.04      3.07 o 
   2  11   1       52.86       54.05      3.01 o 
   3  11   1        0.78        0.99      0.69 o 
   4  11   1        2.42        1.99      0.78 o 
   5  11   1       16.95       20.13      2.65 o 
   6  11   1       15.84       15.47      1.53 o 
  -5 -10   2        1.08        1.10      1.09 o 
  -4 -10   2       19.60       17.97      3.86 o 
  -3 -10   2        0.38       -0.43      0.96 o 
  -2 -10   2       97.98       95.90      3.83 o 
  -1 -10   2       78.67       76.07      4.82 o 
   0 -10   2       81.48       87.40      5.30 o 
   1 -10   2       63.03       69.32      4.82 o 
  -7  -9   2        0.47        0.68      0.67 o 
  -6  -9   2        2.85        2.20      0.60 o 
  -5  -9   2        0.83        0.48      0.51 o 
  -4  -9   2      268.71      272.30      6.10 o 
  -3  -9   2       53.05       54.38      2.64 o 
  -2  -9   2       30.87       33.26      2.05 o 
  -1  -9   2       17.15       15.79      2.17 o 
   0  -9   2      118.67      119.59      6.15 o 
   1  -9   2       24.93       33.64      3.13 o 
   2  -9   2      104.65      116.34      6.03 o 
   3  -9   2       36.89       41.95      3.50 o 
  -8  -8   2       22.66       34.72      3.01 o 
  -7  -8   2       67.15       64.58      4.16 o 
  -6  -8   2       33.47       29.59      1.28 o 
  -5  -8   2      123.91      123.98      2.39 o 
  -4  -8   2        7.11        6.71      0.53 o 
  -3  -8   2       81.77       77.62      2.58 o 
  -2  -8   2      709.96      730.81     13.76 o 
  -1  -8   2      125.68      127.27      2.77 o 
   0  -8   2       27.63       28.33      1.44 o 
   1  -8   2        0.07        0.32      0.78 o 
   2  -8   2       50.73       51.79      1.93 o 
   3  -8   2        7.63        5.77      1.15 o 
   4  -8   2       29.33       32.20      3.50 o 
  -8  -7   2        2.13        5.55      0.91 o 
  -7  -7   2       13.92       14.85      1.11 o 
  -6  -7   2       44.81       39.18      1.20 o 
  -5  -7   2      122.40      131.65      2.01 o 
  -4  -7   2       93.25      105.88      1.68 o 
  -3  -7   2      380.02      366.53      5.00 o 
  -2  -7   2       70.95       72.19      2.04 o 
  -1  -7   2        3.14        2.48      0.70 o 
   0  -7   2      196.97      193.08      3.67 o 
   1  -7   2        7.25        7.56      0.67 o 
   2  -7   2       84.28       86.33      2.20 o 
   3  -7   2       22.52       23.21      1.15 o 
   4  -7   2        0.55       -0.21      0.51 o 
   5  -7   2        3.00        2.17      1.33 o 
  -9  -6   2       35.71       41.71      3.38 o 
  -8  -6   2       13.03       10.58      1.27 o 
  -7  -6   2        1.40        1.41      0.58 o 
  -6  -6   2       52.18       53.33      1.21 o 
  -5  -6   2       11.98        8.00      0.31 o 
  -4  -6   2       25.07       26.81      0.66 o 
  -3  -6   2        2.70        6.19      0.30 o 
  -2  -6   2      183.24      200.54      2.67 o 
  -1  -6   2       39.57       37.40      0.95 o 
   0  -6   2      862.73      869.35     13.40 o 
   1  -6   2       22.91       26.85      1.06 o 
   2  -6   2      194.38      175.83      3.46 o 
   3  -6   2       66.52       73.07      2.00 o 
   4  -6   2       94.52      101.80      2.80 o 
   5  -6   2       52.95       52.47      4.52 o 
   6  -6   2        5.08        4.72      1.13 o 
  -9  -5   2       97.90       85.83      3.40 o 
  -8  -5   2       71.63       65.68      2.72 o 
  -7  -5   2       58.46       54.28      1.79 o 
  -6  -5   2        5.54        5.35      0.47 o 
  -5  -5   2       15.09        8.73      0.37 o 
  -4  -5   2        2.13        1.01      0.21 o 
  -3  -5   2       58.00       58.25      0.91 o 
  -2  -5   2      334.29      347.89      3.96 o 
  -1  -5   2     1026.57     1049.50     12.02 o 
   0  -5   2        0.18       -0.19      0.19 o 
   1  -5   2       66.48       57.32      1.18 o 
   2  -5   2      970.72      978.29     13.59 o 
   3  -5   2        9.85       12.94      0.77 o 
   4  -5   2       66.11       56.51      1.64 o 
   5  -5   2      109.29      119.67      4.22 o 
   6  -5   2       94.02       96.31      3.53 o 
   7  -5   2       92.39       92.77      3.65 o 
  -9  -4   2       18.91       17.57      1.56 o 
  -8  -4   2      265.06      254.08     11.57 o 
  -7  -4   2       48.69       53.01      1.78 o 
  -6  -4   2       18.66       20.35      0.84 o 
  -5  -4   2        0.54        1.29      0.26 o 
  -4  -4   2      159.90      143.33      1.94 o 
  -3  -4   2        3.21       -0.01      0.10 o 
  -2  -4   2     1123.75     1190.23     12.72 o 
  -1  -4   2      735.10      762.81      9.42 o 
   0  -4   2     1158.84     1209.51     13.91 o 
   1  -4   2      250.55      272.35      3.74 o 
   2  -4   2       11.65        9.13      0.38 o 
   3  -4   2       16.04       11.49      0.53 o 
   4  -4   2      888.70      874.27     13.57 o 
   5  -4   2        4.12        3.53      0.59 o 
   6  -4   2        0.05       -0.61      0.64 o 
   7  -4   2       43.96       46.11      2.38 o 
   8  -4   2       25.75       26.08      3.44 o 
  -9  -3   2       42.74       49.94      2.51 o 
  -8  -3   2        3.53        2.30      0.75 o 
  -7  -3   2        0.48        0.40      0.39 o 
  -6  -3   2      442.79      441.48      7.20 o 
  -5  -3   2      259.26      276.75      4.16 o 
  -4  -3   2       10.77       12.63      0.74 o 
  -3  -3   2      384.82      403.26      4.72 o 
  -2  -3   2     1284.14     1209.84     12.89 o 
  -1  -3   2      551.56      506.63      5.53 o 
   0  -3   2      129.86      100.49      1.22 o 
   1  -3   2       19.65       18.02      0.56 o 
   2  -3   2       90.90       82.25      1.19 o 
   3  -3   2       71.31       77.92      1.34 o 
   4  -3   2        4.97        6.59      0.42 o 
   5  -3   2       89.07       78.90      1.50 o 
   6  -3   2      386.01      361.27      8.84 o 
   7  -3   2       31.76       29.06      1.87 o 
   8  -3   2        8.37        8.65      1.22 o 
  -9  -2   2       27.62       28.79      3.19 o 
  -8  -2   2        4.43        3.52      0.90 o 
  -7  -2   2       18.09       19.84      1.13 o 
  -6  -2   2        9.54        9.98      0.78 o 
  -5  -2   2        3.08        4.82      0.39 o 
  -4  -2   2      149.03      149.66      2.38 o 
  -3  -2   2     1009.88     1139.38     15.29 o 
  -2  -2   2      424.36      463.86      5.31 o 
  -1  -2   2     1335.86     1372.58     25.72 o 
   0  -2   2      397.13      410.78      4.03 o 
   1  -2   2      190.98      160.85      1.84 o 
   2  -2   2      724.51      785.76      8.60 o 
   3  -2   2        4.96        5.05      0.27 o 
   4  -2   2       42.23       41.70      0.90 o 
   5  -2   2       39.11       45.84      1.02 o 
   6  -2   2       32.59       29.85      1.09 o 
   7  -2   2       21.03       18.65      1.10 o 
   8  -2   2        3.22        2.11      1.27 o 
   9  -2   2       48.89       52.31      2.68 o 
  -9  -1   2        0.09       -0.06      0.68 o 
  -8  -1   2       15.25       12.52      2.05 o 
  -7  -1   2       12.63       11.56      0.92 o 
  -6  -1   2        0.26       -0.26      0.37 o 
  -5  -1   2        4.43        5.90      1.00 o 
  -4  -1   2       29.76       38.25      0.80 o 
  -3  -1   2       21.74       28.58      0.60 o 
  -2  -1   2      499.56      542.76      6.28 o 
  -1  -1   2      402.48      373.57      3.84 o 
   0  -1   2       61.73       73.41      0.87 o 
   1  -1   2      789.89      824.15      7.54 o 
   2  -1   2     1296.71     1314.33     13.26 o 
   3  -1   2       93.24      121.48      1.53 o 
   4  -1   2      142.79      147.88      2.08 o 
   5  -1   2       89.17       94.31      1.38 o 
   6  -1   2      163.68      170.56      3.45 o 
   7  -1   2       77.73       74.84      2.36 o 
   8  -1   2      137.01      135.63      3.70 o 
   9  -1   2        2.36        3.67      1.06 o 
  -9   0   2       15.52       19.84      1.70 o 
  -8   0   2       91.42       90.20      3.40 o 
  -7   0   2        3.10        4.39      0.72 o 
  -6   0   2       26.26       28.60      1.29 o 
  -5   0   2      495.82      477.34      7.66 o 
  -4   0   2       12.75       19.59      0.61 o 
  -3   0   2       34.11       29.94      0.66 o 
  -2   0   2       20.38       21.86      0.54 o 
  -1   0   2     1510.82     1464.04     16.47 o 
   0   0   2      189.72      181.81      1.81 o 
   1   0   2     7803.39     6364.28     58.17 o 
   2   0   2      154.24      175.44      1.83 o 
   3   0   2     1922.43     1863.27     18.80 o 
   4   0   2      134.67      112.26      1.81 o 
   5   0   2        0.16        3.86      0.35 o 
   6   0   2       44.90       44.57      1.38 o 
   7   0   2      337.11      319.49      6.59 o 
   8   0   2      151.45      147.81      4.52 o 
   9   0   2      163.58      146.88      4.80 o 
  10   0   2        9.27       10.18      1.40 o 
  -9   1   2       45.11       52.30      2.68 o 
  -8   1   2       52.44       49.13      2.43 o 
  -7   1   2       17.87       18.39      2.17 o 
  -6   1   2      425.13      403.64      8.00 o 
  -5   1   2       13.59       11.48      0.66 o 
  -4   1   2        0.16        5.21      0.36 o 
  -3   1   2      330.84      307.44      4.10 o 
  -2   1   2     1151.34     1139.68     13.05 o 
  -1   1   2       36.65       42.67      0.64 o 
   0   1   2     1565.45     1571.86     15.70 o 
   1   1   2     2529.93     2271.47     44.94 o 
   2   1   2      590.82      552.97      5.36 o 
   3   1   2      841.68      845.60      9.10 o 
   4   1   2       30.79       32.96      0.74 o 
   5   1   2      702.95      708.84     10.41 o 
   6   1   2      138.60      125.78      2.63 o 
   7   1   2        1.49        4.07      0.65 o 
   8   1   2       54.44       50.31      1.90 o 
   9   1   2       99.31       97.20      3.69 o 
  10   1   2        1.23        0.80      0.81 o 
  -8   2   2       67.56       72.66      3.19 o 
  -7   2   2       41.16       43.46      1.84 o 
  -6   2   2      159.37      146.00      3.63 o 
  -5   2   2      166.47      181.62      3.45 o 
  -4   2   2      488.35      516.93      6.82 o 
  -3   2   2      154.50      180.93      2.64 o 
  -2   2   2        3.29        0.53      0.16 o 
  -1   2   2      242.46      225.04      2.80 o 
   0   2   2     6137.83     5280.42     66.56 o 
   1   2   2      106.46      106.08      1.75 o 
   2   2   2      889.44      873.46      9.27 o 
   3   2   2        0.09        0.10      0.08 o 
   4   2   2      444.50      409.54      4.88 o 
   5   2   2        1.19        0.16      0.16 o 
   6   2   2        1.87        2.63      0.33 o 
   7   2   2      133.18      138.60      4.22 o 
   8   2   2       84.20       85.65      3.57 o 
   9   2   2       95.49       83.71      3.27 o 
  10   2   2       37.27       31.86      4.94 o 
  -8   3   2       12.95       11.28      1.36 o 
  -7   3   2       22.07       22.80      1.66 o 
  -6   3   2       66.03       61.98      3.21 o 
  -5   3   2       77.30       73.06      2.07 o 
  -4   3   2        0.04        0.53      0.31 o 
  -3   3   2      350.28      378.87      5.56 o 
  -2   3   2       14.81       18.38      0.51 o 
  -1   3   2      172.89      195.84      2.33 o 
   0   3   2        0.59        1.45      0.15 o 
   1   3   2       73.57       68.91      0.97 o 
   2   3   2      493.64      459.97      5.70 o 
   3   3   2       70.88       84.52      1.08 o 
   4   3   2       18.08       25.75      0.51 o 
   5   3   2       25.17       22.99      0.46 o 
   6   3   2        9.10       11.10      0.72 o 
   7   3   2       13.75       12.72      0.98 o 
   8   3   2        0.01        0.24      0.41 o 
   9   3   2        4.86        5.10      0.98 o 
  10   3   2       32.33       36.29      1.80 o 
  -7   4   2        7.12        7.23      1.11 o 
  -6   4   2       21.28       22.00      1.69 o 
  -5   4   2        6.21        4.58      0.74 o 
  -4   4   2       14.62       13.90      0.69 o 
  -3   4   2       56.49       65.93      1.46 o 
  -2   4   2      674.99      695.35      8.19 o 
  -1   4   2      754.40      823.37      9.52 o 
   0   4   2        0.01        2.31      0.20 o 
   1   4   2      152.95      150.90      1.93 o 
   2   4   2      491.36      472.33      5.89 o 
   3   4   2        6.52        5.24      0.23 o 
   4   4   2       49.73       63.59      0.96 o 
   5   4   2      136.69      146.05      2.14 o 
   6   4   2      419.08      421.16      5.55 o 
   7   4   2        0.64        0.38      0.34 o 
   8   4   2       71.40       72.49      1.95 o 
   9   4   2      156.97      152.12      3.89 o 
  10   4   2       25.94       30.77      1.62 o 
  -7   5   2        0.03        0.00      1.33 o 
  -6   5   2       17.78       15.57      2.59 o 
  -5   5   2        2.99        3.34      0.62 o 
  -4   5   2       77.22       74.80      1.89 o 
  -3   5   2      656.39      640.08      9.18 o 
  -2   5   2      268.41      264.89      3.49 o 
  -1   5   2      255.23      246.41      3.18 o 
   0   5   2      445.50      455.60      5.87 o 
   1   5   2       70.12      101.27      1.32 o 
   2   5   2        6.33       10.56      0.35 o 
   3   5   2      255.39      263.70      3.82 o 
   4   5   2      318.83      284.60      3.24 o 
   5   5   2      591.83      534.54      6.81 o 
   6   5   2       65.97       71.88      1.13 o 
   7   5   2       45.88       43.58      1.16 o 
   8   5   2      156.91      146.18      3.07 o 
   9   5   2       74.53       73.21      2.40 o 
  10   5   2       20.69       19.77      1.34 o 
  -6   6   2       65.21       65.95      4.10 o 
  -5   6   2       21.23       23.39      2.29 o 
  -4   6   2       10.23       13.09      1.19 o 
  -3   6   2      246.16      231.15      5.00 o 
  -2   6   2       78.61       74.63      1.79 o 
  -1   6   2      311.31      304.31      5.11 o 
   0   6   2      121.88      121.57      1.78 o 
   1   6   2      186.04      194.51      2.53 o 
   2   6   2      225.23      236.91      3.35 o 
   3   6   2        5.11        4.90      0.25 o 
   4   6   2       18.52       19.22      0.49 o 
   5   6   2      459.38      446.06      5.76 o 
   6   6   2       28.45       25.54      0.67 o 
   7   6   2       70.42       66.10      1.74 o 
   8   6   2       20.37       19.54      0.85 o 
   9   6   2       20.49       22.51      1.32 o 
  10   6   2       10.22       10.94      1.09 o 
  -5   7   2       30.39       41.47      3.26 o 
  -4   7   2      357.82      333.60      8.35 o 
  -3   7   2      185.13      197.76      4.56 o 
  -2   7   2        3.59        6.15      0.68 o 
  -1   7   2        6.59        4.92      0.49 o 
   0   7   2        1.94        1.48      0.40 o 
   1   7   2        1.20        1.58      0.37 o 
   2   7   2       31.02       32.43      0.91 o 
   3   7   2       21.32       25.10      0.63 o 
   4   7   2      641.57      610.37      7.19 o 
   5   7   2       22.85       24.81      0.60 o 
   6   7   2        0.29        0.83      0.18 o 
   7   7   2        0.08        0.07      0.26 o 
   8   7   2        2.10        1.47      0.48 o 
   9   7   2       12.49       12.96      1.11 o 
  10   7   2        0.65        1.74      0.81 o 
  -5   8   2        7.60        6.99      1.81 o 
  -4   8   2       35.85       35.52      2.05 o 
  -3   8   2       21.63       22.26      1.34 o 
  -2   8   2       90.24       90.18      3.89 o 
  -1   8   2        8.63       15.20      1.02 o 
   0   8   2       84.55       79.78      1.89 o 
   1   8   2       33.56       32.01      1.39 o 
   2   8   2      102.84      102.77      2.66 o 
   3   8   2       10.25       10.13      0.61 o 
   4   8   2       58.39       55.46      1.38 o 
   5   8   2        0.10        0.15      0.21 o 
   6   8   2       24.63       21.93      0.73 o 
   7   8   2       18.30       16.97      0.76 o 
   8   8   2       27.00       29.54      1.25 o 
   9   8   2       23.06       24.44      1.22 o 
  -4   9   2        4.54        2.55      0.98 o 
  -3   9   2        2.09        3.13      0.94 o 
  -2   9   2       22.66       23.64      2.41 o 
  -1   9   2       48.90       51.73      1.96 o 
   0   9   2       35.47       34.04      2.45 o 
   1   9   2       20.00       16.07      1.01 o 
   2   9   2      127.21      124.02      4.67 o 
   3   9   2       20.76       19.66      1.03 o 
   4   9   2       33.32       33.21      1.10 o 
   5   9   2       25.05       25.32      0.92 o 
   6   9   2       97.33      104.34      2.23 o 
   7   9   2       27.94       35.29      1.92 o 
   8   9   2       47.65       52.77      1.70 o 
   9   9   2        4.84        3.28      0.67 o 
  -2  10   2       14.34       15.57      1.53 o 
  -1  10   2      119.97      120.65      4.10 o 
   0  10   2       97.33       93.36      3.43 o 
   1  10   2      122.98      127.75      5.06 o 
   2  10   2       38.17       34.32      2.47 o 
   3  10   2        0.23       -0.54      0.54 o 
   4  10   2        0.32       -0.04      0.78 o 
   5  10   2        0.41        0.26      0.58 o 
   6  10   2       85.85       88.55      3.23 o 
   7  10   2       86.11       93.93      3.95 o 
   8  10   2      104.11      108.69      3.08 o 
   0  11   2       20.83       18.32      1.59 o 
   1  11   2      108.78      110.62      5.97 o 
   2  11   2        1.27        2.41      0.84 o 
   3  11   2        2.23        3.13      0.87 o 
   4  11   2        3.63        2.96      1.21 o 
   5  11   2       38.93       37.49      6.33 o 
   6  11   2        0.00        0.31      0.84 o 
  -4 -10   3        0.77        1.18      0.89 o 
  -3 -10   3       31.73       38.16      3.38 o 
  -2 -10   3       47.67       45.28      2.59 o 
  -1 -10   3       58.16       58.54      2.94 o 
   0 -10   3        6.41        7.66      1.40 o 
  -6  -9   3        0.01        0.41      0.57 o 
  -5  -9   3        9.51       10.88      0.96 o 
  -4  -9   3      373.82      361.31      7.79 o 
  -3  -9   3       45.06       51.52      2.13 o 
  -2  -9   3       63.57       61.45      2.85 o 
  -1  -9   3        0.05        0.25      0.64 o 
   0  -9   3        1.67        1.41      0.81 o 
   1  -9   3       18.02       18.98      1.66 o 
   2  -9   3        6.77        7.23      1.39 o 
   3  -9   3        9.07        9.89      2.05 o 
  -7  -8   3        0.21        0.60      0.77 o 
  -6  -8   3       27.41       31.37      1.40 o 
  -5  -8   3       49.96       48.38      2.92 o 
  -4  -8   3        0.20       -0.19      0.46 o 
  -3  -8   3       15.00       15.37      0.88 o 
  -2  -8   3      274.74      277.64      5.22 o 
  -1  -8   3       97.20       99.00      2.50 o 
   0  -8   3      202.07      205.05      5.03 o 
   1  -8   3       44.09       43.08      1.99 o 
   2  -8   3        2.03        4.10      1.33 o 
   3  -8   3        0.11       -0.36      0.84 o 
   4  -8   3        0.01        0.01      0.72 o 
  -8  -7   3        8.34       11.41      1.44 o 
  -7  -7   3        7.36        6.41      0.85 o 
  -6  -7   3        2.93        3.75      0.63 o 
  -5  -7   3        1.46        1.80      0.36 o 
  -4  -7   3        1.11        1.05      0.37 o 
  -3  -7   3       14.46       10.96      0.75 o 
  -2  -7   3      267.32      252.01      4.69 o 
  -1  -7   3      178.39      185.50      3.73 o 
   0  -7   3       86.48       83.08      2.18 o 
   1  -7   3      201.89      216.89      5.79 o 
   2  -7   3      107.52      114.51      2.69 o 
   3  -7   3       70.06       74.92      2.11 o 
   4  -7   3       37.70       37.03      1.83 o 
   5  -7   3       76.53       84.87      4.46 o 
  -8  -6   3       44.74       45.99      2.55 o 
  -7  -6   3        0.93        0.40      0.67 o 
  -6  -6   3       48.01       51.13      2.24 o 
  -5  -6   3        4.68        4.07      0.41 o 
  -4  -6   3      152.05      151.50      2.44 o 
  -3  -6   3       94.23       93.16      1.51 o 
  -2  -6   3      368.86      371.74      5.49 o 
  -1  -6   3      136.57      126.26      2.26 o 
   0  -6   3      779.31      760.44     10.62 o 
   1  -6   3        5.63        7.07      0.61 o 
   2  -6   3       20.43       20.89      1.00 o 
   3  -6   3       43.69       48.56      1.55 o 
   4  -6   3      134.15      139.02      3.10 o 
   5  -6   3      123.81      128.36      4.25 o 
   6  -6   3       48.06       50.61      3.62 o 
  -8  -5   3        3.71        2.77      1.21 o 
  -7  -5   3       79.94       72.16      2.75 o 
  -6  -5   3        6.72        7.70      0.53 o 
  -5  -5   3       14.46       16.04      0.60 o 
  -4  -5   3      192.93      194.51      2.28 o 
  -3  -5   3       16.69       13.11      0.40 o 
  -2  -5   3      277.25      273.27      3.21 o 
  -1  -5   3      218.53      225.91      2.89 o 
   0  -5   3      384.64      379.39      4.72 o 
   1  -5   3       68.35       64.94      1.43 o 
   2  -5   3      335.32      299.20      6.19 o 
   3  -5   3       48.89       51.80      1.53 o 
   4  -5   3       15.40       13.64      0.84 o 
   5  -5   3        6.03        5.91      1.09 o 
   6  -5   3        1.13        3.03      1.04 o 
   7  -5   3       15.33       17.80      2.83 o 
  -9  -4   3        9.41       12.24      2.53 o 
  -8  -4   3       43.46       42.04      2.71 o 
  -7  -4   3       76.29       86.54      3.05 o 
  -6  -4   3       11.13        9.21      0.61 o 
  -5  -4   3      235.11      252.10      4.36 o 
  -4  -4   3       27.03       28.59      0.69 o 
  -3  -4   3      372.88      392.43      4.16 o 
  -2  -4   3       82.22       76.48      1.11 o 
  -1  -4   3        3.09        1.17      0.16 o 
   0  -4   3       54.34       57.85      0.87 o 
   1  -4   3      128.10      124.17      1.70 o 
   2  -4   3       16.72       20.80      0.64 o 
   3  -4   3      107.22       92.41      1.91 o 
   4  -4   3       89.61       82.96      2.04 o 
   5  -4   3       77.36       85.62      2.98 o 
   6  -4   3       29.19       31.24      4.58 o 
   7  -4   3       13.73       16.15      1.56 o 
   8  -4   3        6.96        4.56      1.99 o 
  -9  -3   3        3.42        3.86      0.98 o 
  -8  -3   3       22.55       21.59      1.59 o 
  -7  -3   3       12.60       11.68      1.08 o 
  -5  -3   3        2.45        0.97      0.31 o 
  -4  -3   3        2.72        4.75      0.87 o 
  -3  -3   3       49.77       67.86      1.25 o 
  -2  -3   3      366.03      343.50      3.82 o 
  -1  -3   3      356.23      393.77      4.86 o 
   0  -3   3       31.46       44.53      0.64 o 
   1  -3   3      564.59      605.19      6.34 o 
   2  -3   3      906.22      926.74      9.58 o 
   3  -3   3        4.00        7.78      0.39 o 
   4  -3   3       98.87       96.37      1.62 o 
   5  -3   3        9.37        8.91      0.49 o 
   6  -3   3       50.53       50.02      2.28 o 
   7  -3   3       35.34       39.37      2.17 o 
   8  -3   3       10.80       13.21      1.44 o 
  -9  -2   3       11.73       11.98      1.36 o 
  -8  -2   3       15.02       15.94      1.40 o 
  -7  -2   3       40.85       42.36      1.66 o 
  -6  -2   3        2.35        3.14      0.53 o 
  -5  -2   3      226.52      220.76      3.89 o 
  -4  -2   3        3.84        2.24      0.28 o 
  -3  -2   3      692.06      680.60      9.33 o 
  -2  -2   3       29.58       23.74      0.54 o 
  -1  -2   3      455.06      428.17      4.44 o 
   0  -2   3      422.14      419.10      4.12 o 
   1  -2   3        0.11        0.21      0.11 o 
   2  -2   3       23.98       38.49      0.59 o 
   3  -2   3      933.94     1003.04     12.17 o 
   4  -2   3      669.23      675.95      8.05 o 
   5  -2   3      499.77      500.34      6.17 o 
   6  -2   3      140.74      139.28      2.76 o 
   7  -2   3        0.70        1.03      0.71 o 
   8  -2   3       25.55       25.21      1.82 o 
   9  -2   3       24.80       21.10      2.95 o 
  -9  -1   3        0.28        0.18      0.72 o 
  -8  -1   3        0.02       -0.07      1.27 o 
  -7  -1   3      111.62      113.17      3.07 o 
  -6  -1   3      250.29      254.66      5.36 o 
  -5  -1   3       76.26       73.94      2.19 o 
  -4  -1   3       70.25       75.66      1.31 o 
  -3  -1   3      554.40      560.79      7.11 o 
  -2  -1   3      292.52      267.01      3.23 o 
  -1  -1   3      218.71      206.02      2.35 o 
   0  -1   3       11.98        8.07      0.26 o 
   1  -1   3     2277.69     2258.46     31.30 o 
   2  -1   3      641.97      676.01      6.57 o 
   3  -1   3       39.64       63.86      0.84 o 
   4  -1   3       96.57       94.06      1.36 o 
   5  -1   3     1082.81     1092.78     11.28 o 
   6  -1   3      170.51      168.18      3.08 o 
   7  -1   3       49.58       50.43      1.69 o 
   8  -1   3       19.69       18.73      1.12 o 
   9  -1   3        3.04        1.57      1.27 o 
  -9   0   3       20.00       21.17      1.78 o 
  -8   0   3      151.23      152.03      4.80 o 
  -7   0   3        1.31        0.80      0.53 o 
  -6   0   3       22.36       19.62      1.11 o 
  -5   0   3       91.54       91.60      2.04 o 
  -4   0   3      931.82      919.41     11.57 o 
  -3   0   3      101.81       93.64      1.51 o 
  -2   0   3       85.55       76.85      1.13 o 
  -1   0   3        0.03        1.24      0.19 o 
   0   0   3      628.74      583.51      5.91 o 
   1   0   3       14.80       12.76      0.28 o 
   2   0   3       65.10       67.20      0.84 o 
   3   0   3      835.67      878.83      8.54 o 
   4   0   3     1343.13     1425.45     15.26 o 
   5   0   3       51.56       58.49      1.14 o 
   6   0   3       13.15       14.71      0.73 o 
   7   0   3        3.30        2.19      0.54 o 
   8   0   3        0.01       -0.45      0.45 o 
   9   0   3        0.02       -0.12      1.33 o 
  10   0   3       29.74       28.71      2.85 o 
  -8   1   3       26.17       29.55      2.77 o 
  -7   1   3       94.14       92.51      3.17 o 
  -6   1   3      150.58      150.71      3.70 o 
  -5   1   3        0.98        0.22      0.35 o 
  -4   1   3        4.14        2.84      0.33 o 
  -3   1   3       26.85       32.02      0.88 o 
  -2   1   3        0.19        4.40      0.26 o 
  -1   1   3        1.40        5.43      0.23 o 
   0   1   3        1.25        3.54      0.17 o 
   1   1   3       65.41       63.38      0.98 o 
   2   1   3        3.57        4.68      0.19 o 
   3   1   3      176.99      226.32      2.25 o 
   4   1   3      218.21      229.35      2.78 o 
   5   1   3      123.40      144.06      2.09 o 
   6   1   3       42.45       36.32      1.07 o 
   7   1   3      391.12      369.58      6.48 o 
   8   1   3      253.10      238.93      4.84 o 
   9   1   3        3.50        3.05      1.63 o 
  10   1   3        8.24        9.83      1.21 o 
  -8   2   3        0.07        0.50      0.78 o 
  -7   2   3        1.54        0.73      0.58 o 
  -6   2   3        8.82       10.08      1.38 o 
  -5   2   3       80.28       85.76      2.11 o 
  -4   2   3      113.35      110.69      1.90 o 
  -3   2   3       95.68      110.76      2.03 o 
  -2   2   3      778.28      800.69      8.71 o 
  -1   2   3      388.03      404.36      4.50 o 
   0   2   3      425.48      470.08      4.83 o 
   1   2   3        4.20        3.51      0.18 o 
   2   2   3      462.45      446.08      5.18 o 
   3   2   3      243.26      297.43      3.17 o 
   4   2   3        0.87        0.40      0.11 o 
   5   2   3       67.79       64.18      0.99 o 
   6   2   3      338.42      354.56      6.28 o 
   7   2   3       78.63       71.58      1.82 o 
   8   2   3      351.60      336.80      5.99 o 
   9   2   3       11.81       11.61      1.01 o 
  10   2   3       37.93       35.17      2.26 o 
  -8   3   3        8.36       11.35      2.05 o 
  -7   3   3       31.17       32.70      2.00 o 
  -6   3   3       73.99       77.02      2.47 o 
  -5   3   3       43.53       44.47      1.65 o 
  -4   3   3      143.00      130.65      2.39 o 
  -3   3   3      233.46      223.55      3.53 o 
  -2   3   3        8.16        7.27      0.32 o 
  -1   3   3      532.19      566.71      6.25 o 
   0   3   3       42.68       49.57      0.75 o 
   1   3   3     1369.82     1375.82     18.57 o 
   2   3   3        0.05        1.11      0.17 o 
   3   3   3        4.18        2.77      0.16 o 
   4   3   3      222.06      196.51      2.32 o 
   5   3   3      612.73      587.98      5.78 o 
   6   3   3      349.79      340.47      4.30 o 
   7   3   3      746.15      723.81     11.43 o 
   8   3   3       90.17       93.97      2.30 o 
   9   3   3       45.95       43.43      2.07 o 
  10   3   3       21.25       22.55      1.82 o 
  -7   4   3       21.50       17.84      2.47 o 
  -6   4   3       52.07       53.58      4.70 o 
  -5   4   3       55.32       57.28      3.09 o 
  -4   4   3      284.07      288.37      5.07 o 
  -3   4   3      449.63      450.31      6.60 o 
  -2   4   3      721.72      702.66      8.30 o 
  -1   4   3      516.19      472.97      5.67 o 
   0   4   3       29.45       50.07      1.09 o 
   1   4   3      112.92      106.19      1.62 o 
   2   4   3      103.68      130.44      1.57 o 
   3   4   3      225.62      186.29      2.79 o 
   4   4   3       14.56       15.23      0.58 o 
   5   4   3      517.20      520.70      5.79 o 
   6   4   3      422.84      388.11      4.80 o 
   7   4   3      970.12      918.64     12.59 o 
   8   4   3        4.27        3.50      0.52 o 
   9   4   3        4.23        4.81      0.76 o 
  10   4   3        2.11        2.60      0.73 o 
  -7   5   3       65.68       71.61      4.46 o 
  -6   5   3       16.39       14.71      2.05 o 
  -5   5   3       32.52       28.57      3.01 o 
  -4   5   3      119.67      116.18      2.88 o 
  -3   5   3       39.54       40.72      1.25 o 
  -2   5   3      389.50      410.78      6.09 o 
  -1   5   3        0.92        4.35      0.29 o 
   0   5   3      492.49      535.95      7.51 o 
   1   5   3       14.66       11.56      0.44 o 
   2   5   3       10.20       15.46      0.36 o 
   3   5   3       77.84       89.66      1.75 o 
   4   5   3       95.75       96.39      1.38 o 
   5   5   3       10.77       11.54      0.39 o 
   6   5   3      433.74      439.89      5.81 o 
   7   5   3       94.13       86.65      1.62 o 
   8   5   3       60.22       62.90      1.94 o 
   9   5   3        0.66        1.67      0.58 o 
  10   5   3       10.23       12.43      1.67 o 
  -6   6   3       30.15       26.40      2.77 o 
  -5   6   3       57.84       61.85      3.86 o 
  -4   6   3        7.77       10.47      1.15 o 
  -3   6   3       30.67       33.52      1.76 o 
  -2   6   3        0.45        0.16      0.34 o 
  -1   6   3      116.48      121.11      2.45 o 
   0   6   3        1.48        4.39      0.36 o 
   1   6   3      201.83      172.54      2.53 o 
   2   6   3       68.61       68.62      1.53 o 
   3   6   3        1.57        2.09      0.22 o 
   4   6   3       13.95       12.17      0.42 o 
   5   6   3        9.71       13.30      0.42 o 
   6   6   3      295.36      290.19      3.98 o 
   7   6   3      198.88      187.29      2.86 o 
   8   6   3       78.67       78.05      2.22 o 
   9   6   3       79.73       85.56      2.67 o 
  10   6   3       57.73       54.38      2.16 o 
  -5   7   3        2.15        1.93      1.45 o 
  -4   7   3        9.22        8.84      3.01 o 
  -3   7   3        0.23        1.93      0.63 o 
  -2   7   3       80.44       70.76      1.84 o 
  -1   7   3        4.36        5.57      0.55 o 
   0   7   3      246.19      224.23      4.01 o 
   1   7   3      149.18      152.31      3.30 o 
   2   7   3      183.61      180.00      2.94 o 
   3   7   3       36.90       34.49      0.89 o 
   4   7   3       88.41       86.74      1.55 o 
   5   7   3      115.68      117.79      1.86 o 
   6   7   3       14.10       10.46      0.52 o 
   7   7   3      151.71      147.33      2.93 o 
   8   7   3      135.79      137.93      3.90 o 
   9   7   3      191.48      193.96      4.85 o 
  10   7   3       37.96       44.03      2.59 o 
  -4   8   3       29.78       30.97      1.96 o 
  -3   8   3       32.96       38.01      2.83 o 
  -2   8   3      200.53      200.23      4.65 o 
  -1   8   3      130.19      108.75      2.77 o 
   0   8   3       80.33       72.76      2.16 o 
   1   8   3        1.34        2.06      0.41 o 
   2   8   3      149.52      147.76      2.92 o 
   3   8   3      111.72      108.30      2.26 o 
   4   8   3      249.19      248.63      4.33 o 
   5   8   3       14.46       15.13      0.69 o 
   6   8   3       98.25       95.84      1.85 o 
   7   8   3       72.12       68.70      1.71 o 
   8   8   3       60.39       62.92      1.84 o 
   9   8   3       47.38       56.06      1.84 o 
  -3   9   3       89.62       87.72      3.45 o 
  -2   9   3       60.15       63.65      2.67 o 
  -1   9   3       52.59       55.82      2.04 o 
   0   9   3      112.26      113.43      3.15 o 
   1   9   3      129.30      112.95      3.84 o 
   2   9   3       10.46       11.09      0.73 o 
   3   9   3       56.84       59.11      1.59 o 
   4   9   3       12.50       10.39      0.68 o 
   5   9   3        0.15        0.27      0.32 o 
   6   9   3      111.61      110.85      2.37 o 
   7   9   3       84.15       82.41      3.07 o 
   8   9   3       57.71       60.81      4.08 o 
   9   9   3       37.73       41.16      1.85 o 
  -2  10   3       34.58       31.47      2.08 o 
  -1  10   3       23.38       20.95      1.66 o 
   0  10   3        0.75        0.66      0.68 o 
   1  10   3       12.27        8.54      1.99 o 
   2  10   3       58.43       58.98      2.54 o 
   3  10   3      164.69      161.51      4.70 o 
   4  10   3      121.13      121.96      3.88 o 
   5  10   3        2.68        2.44      0.65 o 
   6  10   3        8.79        7.71      1.34 o 
   7  10   3        0.56        0.58      0.57 o 
   8  10   3       36.94       39.46      2.21 o 
   0  11   3        4.76        7.13      1.18 o 
   1  11   3       21.92       23.23      1.81 o 
   2  11   3        0.64        0.54      0.67 o 
   3  11   3       17.59       16.78      1.45 o 
   4  11   3        1.46        1.33      0.72 o 
   5  11   3        9.10        9.12      1.13 o 
   6  11   3       39.40       38.15      2.11 o 
   7  11   3        8.77       10.11      1.27 o 
   3  12   3       16.49       17.46      2.65 o 
   4  12   3       48.70       52.07      3.80 o 
  -5  -9   4       18.13       18.67      1.44 o 
  -4  -9   4       54.71       55.33      2.29 o 
  -3  -9   4       32.54       31.09      1.76 o 
  -2  -9   4       49.83       48.70      2.47 o 
  -1  -9   4       26.30       27.51      2.04 o 
   0  -9   4       19.66       20.45      1.79 o 
   1  -9   4      128.54      127.63      4.60 o 
   2  -9   4       14.96       18.52      1.75 o 
  -6  -8   4       66.12       65.88      2.46 o 
  -5  -8   4       30.13       30.54      1.41 o 
  -4  -8   4      123.49      118.68      3.43 o 
  -3  -8   4        3.02        3.99      0.77 o 
  -2  -8   4        4.90        6.63      0.95 o 
  -1  -8   4       18.98       18.67      1.51 o 
   0  -8   4       99.22      103.52      3.63 o 
   1  -8   4      242.83      253.12      5.98 o 
   2  -8   4      107.51      107.42      3.53 o 
   3  -8   4       41.35       43.76      3.80 o 
   4  -8   4        8.96       11.51      1.40 o 
  -7  -7   4        1.50        1.35      0.81 o 
  -6  -7   4       16.32       18.28      1.61 o 
  -5  -7   4       91.81       93.79      2.47 o 
  -4  -7   4      155.10      154.61      2.92 o 
  -3  -7   4       51.06       53.00      1.59 o 
  -2  -7   4      125.65      121.41      2.99 o 
  -1  -7   4       30.15       31.73      1.51 o 
   0  -7   4       77.74       73.58      2.09 o 
   1  -7   4      128.02      125.23      2.99 o 
   2  -7   4       13.04       13.28      0.98 o 
   3  -7   4       75.57       81.83      2.88 o 
   4  -7   4       26.62       30.40      1.69 o 
   5  -7   4        0.00       -1.21      1.81 o 
  -8  -6   4        2.54        1.45      1.21 o 
  -7  -6   4       23.19       25.46      1.92 o 
  -6  -6   4       88.61       87.46      3.14 o 
  -5  -6   4        5.60        7.01      0.62 o 
  -4  -6   4       25.36       22.77      1.04 o 
  -3  -6   4      100.45      103.31      2.11 o 
  -2  -6   4        1.96        1.38      0.41 o 
  -1  -6   4       44.44       48.55      1.49 o 
   0  -6   4      245.08      231.75      4.44 o 
   1  -6   4        0.27        0.19      0.36 o 
   2  -6   4        9.23        5.77      0.67 o 
   3  -6   4        1.79        0.95      0.41 o 
   4  -6   4      131.00      133.75      2.72 o 
   5  -6   4        2.34        1.97      1.02 o 
   6  -6   4        0.28        0.48      1.33 o 
  -8  -5   4        0.06        0.30      0.77 o 
  -7  -5   4       20.75       22.64      1.78 o 
  -6  -5   4        0.68        0.65      0.76 o 
  -5  -5   4       17.54       19.62      0.89 o 
  -4  -5   4       51.22       59.64      1.45 o 
  -3  -5   4      150.40      154.21      2.47 o 
  -2  -5   4      659.06      634.81      9.77 o 
  -1  -5   4       39.86       37.98      1.23 o 
   0  -5   4       30.59       38.16      1.02 o 
   1  -5   4       26.50       27.75      0.90 o 
   2  -5   4       21.63       16.00      0.74 o 
   3  -5   4      157.83      163.12      2.94 o 
   4  -5   4       93.70      101.52      2.17 o 
   5  -5   4       64.98       74.35      3.01 o 
   6  -5   4      131.65      140.34      4.60 o 
   7  -5   4       13.45        8.54      1.39 o 
  -8  -4   4        5.37        3.86      1.33 o 
  -7  -4   4       12.80       12.18      1.93 o 
  -6  -4   4        0.09        0.18      0.37 o 
  -5  -4   4       38.42       36.08      1.11 o 
  -4  -4   4       57.48       50.27      1.18 o 
  -3  -4   4      165.57      151.42      1.99 o 
  -2  -4   4        0.06        1.50      0.24 o 
  -1  -4   4      345.71      358.43      4.42 o 
   0  -4   4      170.56      198.50      2.47 o 
   1  -4   4       41.83       35.22      0.81 o 
   2  -4   4        2.57        0.53      0.25 o 
   3  -4   4      348.85      331.51      5.07 o 
   4  -4   4      132.61      134.38      2.51 o 
   5  -4   4      215.01      215.07      4.69 o 
   6  -4   4       30.12       33.83      1.96 o 
   7  -4   4      172.77      186.27      5.63 o 
   8  -4   4       28.52       32.99      3.44 o 
  -8  -3   4       20.96       20.68      1.58 o 
  -7  -3   4       34.39       37.01      1.91 o 
  -6  -3   4      102.77      110.59      2.45 o 
  -5  -3   4       88.07       89.24      1.99 o 
  -4  -3   4       83.17       92.87      1.77 o 
  -3  -3   4      605.62      570.12      7.31 o 
  -2  -3   4      309.08      317.12      5.31 o 
  -1  -3   4       74.80       88.42      1.09 o 
   0  -3   4       23.24       42.21      0.64 o 
   1  -3   4      168.01      182.66      3.06 o 
   2  -3   4      605.66      665.82      6.71 o 
   3  -3   4      887.52      896.30      9.27 o 
   4  -3   4      201.13      183.38      2.63 o 
   5  -3   4       75.72       71.81      1.61 o 
   6  -3   4       86.18       82.17      3.07 o 
   7  -3   4      106.80       97.44      3.62 o 
   8  -3   4        7.72        5.97      1.57 o 
  -8  -2   4       66.76       75.58      3.05 o 
  -7  -2   4       51.14       53.97      4.64 o 
  -6  -2   4      104.28      107.17      2.38 o 
  -5  -2   4       23.87       23.08      0.92 o 
  -4  -2   4      520.09      523.41      8.25 o 
  -3  -2   4      236.06      231.37      3.23 o 
  -2  -2   4       65.83       72.07      1.07 o 
  -1  -2   4        2.10        2.52      0.20 o 
   0  -2   4      178.37      173.83      2.33 o 
   1  -2   4      739.51      867.58     10.14 o 
   2  -2   4      640.20      582.92      6.20 o 
   3  -2   4      456.56      513.78      5.20 o 
   4  -2   4      471.31      478.07      5.45 o 
   5  -2   4       38.56       40.67      0.85 o 
   6  -2   4       98.57       98.32      2.08 o 
   7  -2   4       14.58       13.31      1.15 o 
   8  -2   4       16.55       20.01      1.71 o 
   9  -2   4        9.81       11.15      2.95 o 
  -8  -1   4        0.74        2.26      0.81 o 
  -7  -1   4       60.15       61.95      3.01 o 
  -6  -1   4       14.19       16.78      1.03 o 
  -5  -1   4       47.82       43.38      1.44 o 
  -4  -1   4       51.44       47.37      1.06 o 
  -3  -1   4       20.60       18.70      0.53 o 
  -2  -1   4        1.45        1.22      0.16 o 
  -1  -1   4       49.43       54.71      0.86 o 
   0  -1   4      258.76      303.17      4.89 o 
   1  -1   4       29.14       43.28      0.64 o 
   2  -1   4      761.98      804.11      8.69 o 
   3  -1   4       21.63       35.11      0.57 o 
   4  -1   4        8.50       11.95      0.39 o 
   5  -1   4       13.44       14.47      0.56 o 
   6  -1   4       31.91       36.52      1.10 o 
   7  -1   4       44.43       46.58      1.49 o 
   8  -1   4       51.73       51.22      1.90 o 
   9  -1   4       94.67       94.46      3.72 o 
  -8   0   4       47.56       51.79      2.55 o 
  -7   0   4       18.00       20.35      1.49 o 
  -6   0   4       30.42       30.81      1.44 o 
  -5   0   4        1.23        0.77      0.40 o 
  -4   0   4       49.21       52.06      1.19 o 
  -3   0   4       23.57       26.57      0.69 o 
  -2   0   4      562.50      590.93      7.47 o 
  -1   0   4      111.52      115.14      1.46 o 
   0   0   4     1160.38     1158.80     12.31 o 
   1   0   4     1566.62     1681.28     17.77 o 
   2   0   4       48.18       70.27      0.88 o 
   3   0   4      209.87      251.33      2.56 o 
   4   0   4      582.48      545.92      6.20 o 
   5   0   4      143.46      141.05      1.91 o 
   6   0   4      320.33      298.46      4.69 o 
   7   0   4      293.84      276.65      5.02 o 
   8   0   4      110.06      102.83      2.54 o 
   9   0   4       31.56       31.39      2.99 o 
  10   0   4       19.19       23.23      1.49 o 
  -8   1   4        0.19       -0.18      0.68 o 
  -7   1   4       14.01       12.77      1.08 o 
  -6   1   4        0.03       -0.03      0.45 o 
  -5   1   4       51.15       47.63      1.41 o 
  -4   1   4      104.50      104.94      2.22 o 
  -3   1   4      704.39      679.80      8.68 o 
  -2   1   4      176.34      167.71      2.23 o 
  -1   1   4     1198.21     1267.27     12.74 o 
   0   1   4     1072.13     1076.86     10.81 o 
   1   1   4        9.32        9.19      0.35 o 
   2   1   4       12.33       24.19      0.49 o 
   3   1   4        9.58        7.74      0.25 o 
   4   1   4      452.86      464.07      4.65 o 
   5   1   4        5.84        1.24      0.19 o 
   6   1   4      458.55      462.20      6.82 o 
   7   1   4      297.62      285.86      5.11 o 
   8   1   4      241.28      233.17      4.52 o 
   9   1   4      154.19      140.36      3.67 o 
  10   1   4       14.19       16.78      1.27 o 
  -8   2   4        7.10        5.97      2.35 o 
  -7   2   4       93.89       97.66      3.00 o 
  -6   2   4      136.14      133.71      3.49 o 
  -5   2   4      324.39      326.22      5.65 o 
  -4   2   4      136.27      143.00      2.84 o 
  -3   2   4      238.81      210.93      3.08 o 
  -2   2   4       18.43       16.57      0.51 o 
  -1   2   4     1476.63     1453.91     14.59 o 
   0   2   4      235.18      271.20      2.93 o 
   1   2   4       56.24       57.38      0.84 o 
   2   2   4       21.60       22.49      0.64 o 
   3   2   4     3061.68     3053.65     30.37 o 
   4   2   4      281.60      292.92      3.21 o 
   5   2   4      325.68      303.86      3.18 o 
   6   2   4      129.00      132.48      2.39 o 
   7   2   4       25.96       22.97      0.88 o 
   8   2   4       34.73       34.45      1.19 o 
   9   2   4       64.86       62.53      2.22 o 
  10   2   4        0.01       -0.12      0.51 o 
  -7   3   4        6.11        5.64      1.04 o 
  -6   3   4      153.26      149.48      3.83 o 
  -5   3   4      222.68      216.31      5.00 o 
  -4   3   4      495.38      491.62      8.03 o 
  -3   3   4      148.55      141.45      2.66 o 
  -2   3   4      259.92      238.40      3.11 o 
  -1   3   4        4.36        1.61      0.19 o 
   0   3   4      178.88      218.06      2.46 o 
   1   3   4      438.54      552.72      6.04 o 
   2   3   4        0.20       -0.01      0.09 o 
   3   3   4     1165.07     1252.92     14.21 o 
   4   3   4       99.97       95.64      1.30 o 
   5   3   4      484.37      461.24      4.86 o 
   6   3   4       96.92      101.98      1.73 o 
   7   3   4        4.19        2.98      0.49 o 
   8   3   4       10.83        9.53      0.68 o 
   9   3   4       10.71       10.32      0.95 o 
  10   3   4       71.74       70.54      3.44 o 
  -7   4   4       39.47       41.48      2.30 o 
  -6   4   4       67.56       65.23      2.68 o 
  -5   4   4       13.81       16.13      1.00 o 
  -4   4   4       73.56       66.21      1.80 o 
  -3   4   4        5.23        6.61      0.59 o 
  -2   4   4      124.51      129.25      2.08 o 
  -1   4   4       29.47       27.65      0.65 o 
   0   4   4       77.79       80.09      1.19 o 
   1   4   4      530.04      517.32      7.20 o 
   2   4   4      295.61      315.71      3.82 o 
   3   4   4       40.26       36.19      1.12 o 
   4   4   4       68.35       67.53      0.98 o 
   5   4   4        9.33       11.85      0.41 o 
   6   4   4      117.01      111.17      2.05 o 
   7   4   4       62.77       55.37      1.39 o 
   8   4   4       28.42       26.40      1.11 o 
   9   4   4       26.19       29.87      2.17 o 
  10   4   4       56.05       55.65      2.19 o 
  -6   5   4       26.27       24.35      2.65 o 
  -5   5   4       93.66       86.80      3.07 o 
  -4   5   4       45.20       41.86      2.95 o 
  -3   5   4      125.95      118.62      2.50 o 
  -2   5   4       89.51       99.12      1.76 o 
  -1   5   4      330.64      354.76      4.67 o 
   0   5   4      572.73      597.78      7.70 o 
   1   5   4       22.78       17.63      0.57 o 
   2   5   4      227.73      260.78      3.54 o 
   3   5   4       16.67       23.01      0.77 o 
   4   5   4       30.86       35.75      0.78 o 
   5   5   4      308.57      300.95      3.77 o 
   6   5   4      312.30      305.67      4.57 o 
   7   5   4       26.12       27.87      1.11 o 
   8   5   4      118.24      110.68      2.25 o 
   9   5   4      153.43      143.18      3.73 o 
  10   5   4       28.14       26.35      1.53 o 
  -6   6   4        0.69        1.45      1.33 o 
  -5   6   4       29.46       27.73      2.65 o 
  -4   6   4       45.77       45.90      2.17 o 
  -3   6   4        2.18        3.27      0.63 o 
  -2   6   4      417.00      385.85      6.48 o 
  -1   6   4      623.47      588.33      9.29 o 
   0   6   4      589.28      579.92      8.26 o 
   1   6   4       40.24       42.75      1.04 o 
   2   6   4       11.41        8.98      0.41 o 
   3   6   4        2.42        3.74      0.26 o 
   4   6   4        8.06        5.45      0.33 o 
   5   6   4      163.60      146.19      2.22 o 
   6   6   4      775.99      768.64     10.62 o 
   7   6   4       65.69       68.53      1.55 o 
   8   6   4       24.27       26.35      0.99 o 
   9   6   4       37.36       37.72      2.78 o 
  10   6   4       86.68       86.62      2.88 o 
  -5   7   4       16.90       17.00      2.29 o 
  -4   7   4      152.41      152.70      4.73 o 
  -3   7   4      311.84      300.76      7.62 o 
  -2   7   4       61.28       66.47      1.79 o 
  -1   7   4       93.66      106.44      2.36 o 
   0   7   4      305.25      273.76      4.77 o 
   1   7   4       22.72       14.41      0.99 o 
   2   7   4        0.02        0.16      0.30 o 
   3   7   4       49.91       50.46      1.36 o 
   4   7   4       43.20       36.08      0.94 o 
   5   7   4      601.76      577.44      8.12 o 
   6   7   4        3.76        3.87      0.39 o 
   7   7   4        0.03       -0.25      0.31 o 
   8   7   4      121.62      112.30      2.61 o 
   9   7   4       45.03       43.21      2.16 o 
  10   7   4       11.64        9.98      1.13 o 
  -4   8   4       34.81       39.66      3.01 o 
  -3   8   4       33.52       35.92      2.04 o 
  -2   8   4      205.68      199.01      3.97 o 
  -1   8   4      350.94      323.17      5.68 o 
   0   8   4       23.14       17.25      0.87 o 
   1   8   4      131.59      116.09      2.50 o 
   2   8   4        2.17        1.01      0.49 o 
   3   8   4       47.33       50.22      1.39 o 
   4   8   4      101.46       99.90      2.16 o 
   5   8   4      460.55      442.05      7.21 o 
   6   8   4        0.00       -0.28      0.28 o 
   7   8   4        4.52        3.85      0.47 o 
   8   8   4       42.87       44.90      2.00 o 
   9   8   4       14.92       13.34      0.99 o 
  10   8   4        9.44        6.55      0.93 o 
  -3   9   4        7.44        5.20      2.29 o 
  -2   9   4        8.03        9.74      1.04 o 
  -1   9   4        0.14        0.48      0.53 o 
   0   9   4        5.38        6.31      0.64 o 
   1   9   4        0.04        0.02      0.37 o 
   2   9   4      204.66      187.07      3.62 o 
   3   9   4      236.39      230.42      4.23 o 
   4   9   4      135.94      133.01      2.79 o 
   5   9   4        8.07        7.69      0.61 o 
   6   9   4        0.83        0.55      0.38 o 
   7   9   4        0.64        0.86      1.27 o 
   8   9   4        9.26        9.13      1.23 o 
   9   9   4       29.87       31.31      1.94 o 
  -2  10   4        1.24        0.84      0.85 o 
  -1  10   4        9.97        8.60      1.18 o 
   0  10   4      109.52      103.05      4.94 o 
   1  10   4       96.97       86.81      3.23 o 
   2  10   4       62.10       60.97      2.59 o 
   3  10   4        0.92        0.85      0.65 o 
   4  10   4        1.60        1.06      0.92 o 
   5  10   4       59.48       59.03      2.08 o 
   6  10   4       63.45       62.86      2.17 o 
   7  10   4      121.07      127.58      3.40 o 
   8  10   4        7.90       11.64      2.41 o 
   0  11   4       91.73       99.80      3.78 o 
   1  11   4       72.28       78.27      3.18 o 
   2  11   4      274.36      276.11      8.44 o 
   3  11   4        0.69       -0.48      0.72 o 
   4  11   4        6.65        5.80      0.98 o 
   5  11   4        1.18        0.73      0.72 o 
   6  11   4       29.56       32.84      1.94 o 
   7  11   4       35.03       39.07      1.83 o 
   2  12   4       76.03       83.73      4.46 o 
   3  12   4        4.03        2.85      0.93 o 
   4  12   4       26.17       27.13      1.94 o 
   5  12   4       14.78       18.22      2.53 o 
  -3  -9   5       62.49       66.79      2.64 o 
  -2  -9   5        6.56        5.91      1.06 o 
  -1  -9   5       32.32       31.37      2.36 o 
   0  -9   5       53.70       56.18      2.94 o 
   1  -9   5        4.70        4.65      1.18 o 
  -5  -8   5       10.08        8.64      0.93 o 
  -4  -8   5       25.77       27.92      1.97 o 
  -3  -8   5        1.32        1.86      0.69 o 
  -2  -8   5        0.04        1.22      0.69 o 
  -1  -8   5       86.77       78.93      3.31 o 
   0  -8   5       86.23       84.35      2.99 o 
   1  -8   5       12.30       16.19      2.25 o 
   2  -8   5       96.76      104.78      3.49 o 
   3  -8   5        0.70        0.32      0.77 o 
  -6  -7   5       58.34       59.65      2.34 o 
  -5  -7   5        0.34        0.22      0.79 o 
  -4  -7   5        6.63        7.79      0.83 o 
  -3  -7   5        0.79        1.00      0.63 o 
  -2  -7   5       24.46       23.62      1.41 o 
  -1  -7   5       10.10        9.60      0.99 o 
   0  -7   5      128.35      136.09      5.51 o 
   1  -7   5       18.47       14.24      1.31 o 
   2  -7   5       28.10       29.79      1.72 o 
   3  -7   5        1.82        1.76      0.76 o 
   4  -7   5       20.19       25.26      1.63 o 
  -7  -6   5        7.36        7.73      1.28 o 
  -6  -6   5        1.62        0.83      0.64 o 
  -5  -6   5      173.95      156.34      4.48 o 
  -4  -6   5      105.06       93.88      2.19 o 
  -3  -6   5       40.54       39.42      1.36 o 
  -2  -6   5       75.56       73.67      1.97 o 
  -1  -6   5      121.13      118.13      2.72 o 
   0  -6   5       37.29       38.34      1.88 o 
   1  -6   5       62.09       54.57      1.79 o 
   2  -6   5       13.97       15.48      1.02 o 
   3  -6   5       83.35       93.09      2.61 o 
   4  -6   5      133.90      146.48      3.43 o 
   5  -6   5       58.90       60.76      4.82 o 
   6  -6   5       72.76       81.02      5.79 o 
  -7  -5   5       43.13       41.94      2.47 o 
  -6  -5   5      119.76      127.58      5.49 o 
  -5  -5   5       23.99       23.98      1.07 o 
  -4  -5   5       43.00       42.86      1.37 o 
  -3  -5   5       75.22       75.50      1.99 o 
  -2  -5   5       30.51       30.22      1.14 o 
  -1  -5   5      487.32      461.80      7.82 o 
   0  -5   5       13.63       11.64      0.78 o 
   1  -5   5       31.90       30.04      1.19 o 
   2  -5   5       40.44       36.13      1.40 o 
   3  -5   5      262.43      243.09      4.74 o 
   4  -5   5       75.54       73.76      2.11 o 
   5  -5   5      262.91      289.14     17.54 o 
   6  -5   5       23.60       27.32      3.98 o 
   7  -5   5        0.83        2.33      1.11 o 
  -8  -4   5       58.53       57.17      2.94 o 
  -7  -4   5       94.83       98.55      3.83 o 
  -6  -4   5      170.01      174.19      6.70 o 
  -5  -4   5       69.46       70.42      1.91 o 
  -4  -4   5      162.92      167.33      3.34 o 
  -3  -4   5      408.44      384.90      6.58 o 
  -2  -4   5       53.57       52.17      1.32 o 
  -1  -4   5      183.93      187.95      4.49 o 
   0  -4   5      198.38      192.98      3.21 o 
   1  -4   5      199.04      183.37      3.60 o 
   2  -4   5      162.40      162.32      2.81 o 
   3  -4   5        0.64        0.66      0.32 o 
   4  -4   5      110.28      106.17      2.16 o 
   5  -4   5       97.57       94.08      3.48 o 
   6  -4   5        0.77        0.97      0.85 o 
   7  -4   5        2.52        1.86      1.00 o 
  -8  -3   5       23.94       25.32      2.77 o 
  -7  -3   5       89.03       94.04      5.06 o 
  -6  -3   5       86.77       91.69      4.93 o 
  -5  -3   5      190.54      186.40      3.73 o 
  -4  -3   5        2.25        2.46      0.43 o 
  -3  -3   5      165.12      152.34      3.03 o 
  -2  -3   5       47.71       51.95      1.21 o 
  -1  -3   5      146.79      152.05      2.14 o 
   0  -3   5        9.88        9.83      0.48 o 
   1  -3   5       47.07       57.62      0.96 o 
   2  -3   5      122.07       95.67      1.99 o 
   3  -3   5       67.14       67.02      1.38 o 
   4  -3   5      111.21      118.26      2.25 o 
   5  -3   5       96.76       93.17      2.12 o 
   6  -3   5       79.93       75.08      2.95 o 
   7  -3   5       46.14       51.32      2.95 o 
   8  -3   5        9.71       11.18      1.48 o 
  -8  -2   5        5.99        8.32      1.81 o 
  -7  -2   5       22.19       27.57      1.73 o 
  -6  -2   5        0.96        1.50      0.46 o 
  -5  -2   5       27.80       34.68      1.16 o 
  -4  -2   5      571.90      563.22      9.86 o 
  -3  -2   5        9.54        9.95      0.61 o 
  -2  -2   5       19.21       23.43      0.53 o 
  -1  -2   5        2.10        3.50      0.33 o 
   0  -2   5        1.66        0.52      0.19 o 
   1  -2   5        4.85        5.60      0.24 o 
   2  -2   5      241.72      251.55      2.85 o 
   3  -2   5       16.27       16.37      0.48 o 
   4  -2   5       19.67       23.78      0.64 o 
   5  -2   5       37.80       39.75      0.87 o 
   6  -2   5      158.75      162.46      4.75 o 
   7  -2   5      157.67      159.01      4.86 o 
   8  -2   5       42.74       43.09      4.58 o 
   9  -2   5       37.48       42.94      6.33 o 
  -8  -1   5        1.92        3.43      1.09 o 
  -7  -1   5        1.09        2.11      0.96 o 
  -6  -1   5        1.73        1.47      0.53 o 
  -5  -1   5      207.42      201.55      3.78 o 
  -4  -1   5      928.91      899.71     13.84 o 
  -3  -1   5      271.96      246.02      3.21 o 
  -2  -1   5      405.65      402.09      4.87 o 
  -1  -1   5        1.59        2.92      0.20 o 
   0  -1   5      163.90      199.48      3.09 o 
   1  -1   5        9.48       14.46      0.52 o 
   2  -1   5      176.71      177.66      2.52 o 
   3  -1   5      130.32      121.99      1.68 o 
   4  -1   5      517.44      476.15      5.47 o 
   5  -1   5      852.09      860.52     10.17 o 
   6  -1   5      468.68      460.21      6.92 o 
   7  -1   5       22.72       21.98      1.05 o 
   8  -1   5        3.12        2.54      0.93 o 
   9  -1   5       25.98       25.36      3.19 o 
  -8   0   5        0.65        1.64      0.96 o 
  -7   0   5        3.48        2.41      0.77 o 
  -6   0   5        0.41        0.39      0.60 o 
  -5   0   5      546.60      558.42      9.06 o 
  -4   0   5      444.49      451.16      7.31 o 
  -3   0   5      768.49      780.97     10.22 o 
  -2   0   5      236.42      227.56      3.16 o 
  -1   0   5       53.59       28.37      0.60 o 
   0   0   5        3.98        7.55      0.27 o 
   1   0   5      367.33      384.50      4.31 o 
   2   0   5        0.11        0.18      0.11 o 
   3   0   5       40.26       30.69      0.73 o 
   4   0   5      203.10      217.99      2.82 o 
   5   0   5      776.10      832.26      9.24 o 
   6   0   5      246.63      246.24      4.04 o 
   7   0   5      122.07      114.21      2.59 o 
   8   0   5       29.61       26.52      1.71 o 
   9   0   5        4.54        3.68      0.76 o 
  10   0   5        4.17        4.70      1.45 o 
  -8   1   5       33.07       31.42      2.04 o 
  -7   1   5       10.38       13.08      1.75 o 
  -6   1   5       83.23       82.00      2.49 o 
  -5   1   5      412.37      412.40      6.96 o 
  -4   1   5      169.10      173.11      4.02 o 
  -3   1   5      117.23      111.36      1.87 o 
  -2   1   5       25.40       25.95      0.61 o 
  -1   1   5       34.07       39.55      0.81 o 
   0   1   5       16.46       31.92      0.60 o 
   1   1   5       47.38       42.47      1.02 o 
   2   1   5      507.53      536.83      6.37 o 
   3   1   5      334.97      372.19      3.96 o 
   4   1   5      427.92      453.36      4.82 o 
   5   1   5      214.81      216.28      2.99 o 
   6   1   5        0.05       -0.24      0.28 o 
   7   1   5       34.59       31.71      1.20 o 
   8   1   5       16.60       14.94      0.93 o 
   9   1   5        1.40        0.80      0.56 o 
  10   1   5       15.57       12.72      1.18 o 
  -7   2   5        1.49        1.99      1.15 o 
  -6   2   5      138.98      143.80      3.74 o 
  -5   2   5      237.89      244.14      4.54 o 
  -4   2   5      210.26      197.55      3.72 o 
  -3   2   5       35.51       28.48      0.81 o 
  -2   2   5      189.70      213.07      2.83 o 
  -1   2   5     1387.77     1539.75     16.38 o 
   0   2   5        4.53        2.89      0.20 o 
   1   2   5       91.11      124.43      1.61 o 
   2   2   5       77.83      108.58      1.81 o 
   3   2   5      100.91      104.29      1.52 o 
   4   2   5     1067.92     1258.81     12.65 o 
   5   2   5       92.33      109.99      1.55 o 
   6   2   5       13.28       15.53      0.71 o 
   7   2   5      228.58      228.00      4.25 o 
   8   2   5       95.27       85.45      3.55 o 
   9   2   5      141.41      136.38      3.60 o 
  10   2   5       15.30       14.70      1.22 o 
  -7   3   5       33.24       42.69      2.30 o 
  -6   3   5       29.72       31.06      1.58 o 
  -5   3   5       14.31       14.50      0.91 o 
  -4   3   5        1.53        1.82      0.57 o 
  -3   3   5        0.01       -0.26      0.26 o 
  -2   3   5      389.70      417.91      5.56 o 
  -1   3   5      207.82      214.58      3.35 o 
   0   3   5      528.06      555.50      5.79 o 
   1   3   5      372.79      425.77      7.47 o 
   2   3   5        5.29        2.23      0.23 o 
   3   3   5      387.99      469.73      6.01 o 
   4   3   5      106.20       91.28      1.30 o 
   5   3   5      233.54      226.29      2.60 o 
   6   3   5      151.87      136.00      2.23 o 
   7   3   5      103.93      102.32      2.34 o 
   8   3   5      174.79      163.67      3.40 o 
   9   3   5       57.25       53.79      2.24 o 
  10   3   5        2.69        2.91      0.93 o 
  -7   4   5       12.00       10.37      2.05 o 
  -6   4   5        4.94        4.61      2.71 o 
  -5   4   5       84.78       89.55      2.53 o 
  -4   4   5       12.03       11.98      0.78 o 
  -3   4   5      320.91      322.68      5.02 o 
  -2   4   5      841.11      858.27     10.86 o 
  -1   4   5      158.94      165.89      2.27 o 
   0   4   5       29.30       23.10      1.10 o 
   1   4   5        0.23        0.56      0.27 o 
   2   4   5     1288.53     1320.03     16.15 o 
   3   4   5       56.10       56.38      0.97 o 
   4   4   5       42.80       57.71      0.99 o 
   5   4   5        0.04        0.88      0.35 o 
   6   4   5     1011.67     1012.48     13.68 o 
   7   4   5      387.57      366.81      5.54 o 
   8   4   5      280.15      271.46      5.01 o 
   9   4   5        0.04       -0.41      0.41 o 
  10   4   5       10.22        9.79      1.90 o 
  -6   5   5        3.24        2.17      1.45 o 
  -5   5   5        3.13        2.62      0.84 o 
  -4   5   5       88.27       90.63      5.36 o 
  -3   5   5      687.44      671.14     14.78 o 
  -2   5   5      333.58      322.30      5.01 o 
  -1   5   5      513.16      487.51      6.41 o 
   0   5   5       15.35       16.16      0.62 o 
   1   5   5      229.03      240.96      3.41 o 
   2   5   5       47.55       51.08      1.03 o 
   3   5   5       21.43       39.03      0.76 o 
   4   5   5      328.27      337.98      4.16 o 
   5   5   5      621.98      667.87      7.90 o 
   6   5   5        0.95        0.20      0.27 o 
   7   5   5      105.27       98.18      1.99 o 
   8   5   5      164.97      158.08      2.92 o 
   9   5   5        3.61        3.80      0.74 o 
  10   5   5       15.36       14.26      1.20 o 
  -6   6   5       50.41       51.00      3.86 o 
  -5   6   5       52.07       50.39      3.50 o 
  -4   6   5       20.32       21.16      1.53 o 
  -3   6   5       30.14       31.08      1.70 o 
  -2   6   5      168.74      158.41      3.19 o 
  -1   6   5       48.50       42.72      1.31 o 
   0   6   5        8.99        7.84      0.58 o 
   1   6   5      517.78      507.72      6.67 o 
   2   6   5       26.04       27.18      0.75 o 
   3   6   5        0.83        0.34      0.22 o 
   4   6   5      104.33      111.82      1.93 o 
   5   6   5        2.91        1.04      0.29 o 
   6   6   5      176.33      176.05      2.93 o 
   7   6   5      376.80      361.29      6.14 o 
   8   6   5      148.15      147.09      2.76 o 
   9   6   5       13.36       12.18      0.89 o 
  10   6   5        5.65        5.66      0.90 o 
  -5   7   5        0.00       -0.96      0.96 o 
  -4   7   5       97.62       95.55      3.49 o 
  -3   7   5      109.91      104.00      3.54 o 
  -2   7   5        0.36        0.26      0.40 o 
  -1   7   5      272.05      244.71      4.48 o 
   0   7   5        1.83        2.29      0.48 o 
   1   7   5       48.54       44.96      1.32 o 
   2   7   5        5.38        4.14      0.48 o 
   3   7   5        6.35        6.74      0.54 o 
   4   7   5       11.28        7.95      0.55 o 
   5   7   5       57.87       56.02      1.35 o 
   6   7   5        4.87        6.58      0.48 o 
   7   7   5       31.82       36.72      1.30 o 
   8   7   5        2.11        2.53      0.53 o 
   9   7   5        0.09       -0.39      0.39 o 
  10   7   5       96.02      101.24      3.13 o 
  -4   8   5        1.28        2.05      0.85 o 
  -3   8   5        1.89        1.76      0.81 o 
  -2   8   5        2.17        2.74      0.54 o 
  -1   8   5        8.89       10.19      0.75 o 
   0   8   5       15.85       14.08      0.82 o 
   1   8   5      243.22      227.53      4.34 o 
   2   8   5      164.24      148.06      2.99 o 
   3   8   5      317.05      294.69      5.12 o 
   4   8   5        0.03       -0.07      0.30 o 
   5   8   5       17.30       15.37      0.78 o 
   6   8   5        5.86        6.13      0.55 o 
   7   8   5       70.87       74.49      2.62 o 
   8   8   5       92.49       92.27      2.71 o 
   9   8   5      110.68      115.19      2.83 o 
  10   8   5       12.16       10.82      1.29 o 
  -3   9   5       27.79       26.54      3.26 o 
  -2   9   5      128.17      110.44      3.91 o 
  -1   9   5       75.48       73.73      2.05 o 
   0   9   5       11.18       12.25      0.84 o 
   1   9   5        0.03        0.25      0.35 o 
   2   9   5       37.80       34.67      1.26 o 
   3   9   5      128.61      122.27      2.77 o 
   4   9   5      660.88      628.48     10.03 o 
   5   9   5      107.03      105.15      2.38 o 
   6   9   5       19.59       17.91      0.88 o 
   7   9   5       24.55       23.87      1.65 o 
   8   9   5       16.99       15.53      1.57 o 
   9   9   5       12.97       14.38      1.18 o 
  -2  10   5      201.71      207.77      9.70 o 
  -1  10   5       30.44       31.69      2.04 o 
   0  10   5       54.54       58.15      2.68 o 
   1  10   5       58.23       58.41      2.59 o 
   2  10   5       13.15       12.60      1.35 o 
   3  10   5        7.99        8.16      0.88 o 
   4  10   5       15.03       15.02      1.10 o 
   5  10   5        2.94        3.75      0.76 o 
   6  10   5      230.97      225.75      5.07 o 
   7  10   5       37.88       37.44      1.78 o 
   8  10   5       11.14       10.27      2.77 o 
   0  11   5       47.04       51.25      2.63 o 
   1  11   5        0.00       -0.55      0.55 o 
   2  11   5       11.53       11.46      1.30 o 
   3  11   5      153.69      151.39      8.08 o 
   4  11   5        2.19        1.69      1.45 o 
   5  11   5       35.10       33.29      1.61 o 
   6  11   5       52.36       51.27      2.09 o 
   7  11   5       15.97       16.84      2.01 o 
   2  12   5       15.10       21.78      1.93 o 
   3  12   5        0.92        1.21      0.81 o 
   4  12   5        6.21        6.85      1.18 o 
   5  12   5        1.89       -0.50      0.67 o 
  -4  -8   6       20.43       24.29      1.67 o 
  -3  -8   6       37.09       34.60      2.13 o 
  -2  -8   6       13.03       13.59      1.30 o 
  -1  -8   6        0.01       -0.59      0.59 o 
   0  -8   6        0.32        1.32      0.78 o 
   1  -8   6        9.23        7.57      1.20 o 
   2  -8   6      125.39      125.32      7.35 o 
  -5  -7   6      133.88      138.94      5.27 o 
  -4  -7   6       45.68       45.68      2.51 o 
  -3  -7   6       11.46       11.93      1.99 o 
  -2  -7   6        0.19       -0.43      0.52 o 
  -1  -7   6        6.19        7.13      1.06 o 
   0  -7   6        0.05        0.18      0.63 o 
   1  -7   6      242.42      248.85      5.97 o 
   2  -7   6      154.39      163.45      7.25 o 
   3  -7   6       21.25       18.54      1.49 o 
   4  -7   6       71.33       77.57      2.89 o 
  -6  -6   6       22.09       25.03      1.57 o 
  -5  -6   6      135.98      144.02      4.44 o 
  -4  -6   6       93.53       95.76      2.94 o 
  -3  -6   6       66.13       69.46      3.46 o 
  -2  -6   6       37.51       32.81      1.65 o 
  -1  -6   6      129.80      122.64      2.91 o 
   0  -6   6        0.74        1.60      0.58 o 
   1  -6   6      283.08      276.95      8.56 o 
   2  -6   6      112.36      105.53      3.06 o 
   3  -6   6      118.59      124.53      3.86 o 
   4  -6   6       22.73       22.93      1.71 o 
   5  -6   6       13.58       15.43      3.13 o 
  -7  -5   6        9.07        6.63      1.23 o 
  -6  -5   6       52.44       58.27      2.27 o 
  -5  -5   6        0.01       -0.51      0.51 o 
  -4  -5   6        0.03        0.45      0.96 o 
  -3  -5   6       12.72       15.36      0.88 o 
  -2  -5   6       15.84       15.32      0.97 o 
  -1  -5   6       34.55       34.35      1.31 o 
   0  -5   6      200.42      192.97      3.92 o 
   1  -5   6       40.57       33.43      1.34 o 
   2  -5   6        6.86        6.59      0.75 o 
   3  -5   6       25.19       21.39      1.15 o 
   4  -5   6       11.43        9.47      0.86 o 
   5  -5   6        8.59        5.43      2.29 o 
   6  -5   6       29.06       29.78      3.86 o 
  -7  -4   6        0.81        0.06      0.68 o 
  -6  -4   6       12.66       15.07      2.47 o 
  -5  -4   6        3.84        2.80      1.00 o 
  -4  -4   6        3.43        2.86      0.50 o 
  -3  -4   6       19.75       18.58      0.89 o 
  -2  -4   6      607.58      586.45     11.18 o 
  -1  -4   6      127.62      112.61      2.56 o 
   0  -4   6        5.26        5.26      0.59 o 
   1  -4   6      127.78      132.59      3.17 o 
   2  -4   6       52.56       49.97      1.62 o 
   3  -4   6        1.82        2.39      0.66 o 
   4  -4   6      277.18      275.70      5.23 o 
   5  -4   6      112.93      124.92      6.15 o 
   6  -4   6      170.06      164.68      8.44 o 
   7  -4   6       25.42       22.18      3.38 o 
  -7  -3   6        0.00       -0.24      0.68 o 
  -6  -3   6       28.42       29.37      1.55 o 
  -5  -3   6      106.64       99.99      2.48 o 
  -4  -3   6        0.26        0.46      0.42 o 
  -3  -3   6       71.13       67.32      1.78 o 
  -2  -3   6      527.68      506.57      8.41 o 
  -1  -3   6       72.25       75.75      2.15 o 
   0  -3   6       16.82       17.10      0.84 o 
   1  -3   6       63.62       66.37      1.78 o 
   2  -3   6       47.23       44.85      1.46 o 
   3  -3   6       94.25       81.94      1.80 o 
   4  -3   6      117.50      127.54      2.84 o 
   5  -3   6      104.94      112.10      2.48 o 
   6  -3   6      237.75      253.11      6.86 o 
   7  -3   6       74.82       82.92      6.15 o 
   8  -3   6       43.34       43.41      2.52 o 
  -7  -2   6       79.11       74.70      3.32 o 
  -6  -2   6      123.83      115.93      3.27 o 
  -5  -2   6       40.70       41.09      2.18 o 
  -4  -2   6       33.23       33.50      1.22 o 
  -3  -2   6      902.89      873.14     13.88 o 
  -2  -2   6      193.26      161.61      2.75 o 
  -1  -2   6        5.20        3.34      0.33 o 
   0  -2   6       31.87       30.16      1.07 o 
   1  -2   6       41.99       31.18      1.21 o 
   2  -2   6        0.05        0.86      0.19 o 
   3  -2   6      922.90      943.19     10.38 o 
   4  -2   6      459.45      452.95      7.11 o 
   5  -2   6      466.44      429.89      7.19 o 
   6  -2   6        7.75       10.78      1.33 o 
   7  -2   6        2.04        2.95      0.93 o 
   8  -2   6        2.93        5.35      1.13 o 
  -7  -1   6       27.18       24.71      2.53 o 
  -6  -1   6      197.45      195.98      8.44 o 
  -5  -1   6       74.77       75.25      1.74 o 
  -4  -1   6       60.01       61.27      1.47 o 
  -3  -1   6      131.95      122.79      2.23 o 
  -2  -1   6      255.72      272.99      3.85 o 
  -1  -1   6      127.86      133.34      2.18 o 
   0  -1   6        6.19        7.52      0.44 o 
   1  -1   6      120.06      164.57      2.31 o 
   2  -1   6        6.80        6.71      0.36 o 
   3  -1   6      210.95      216.50      2.97 o 
   4  -1   6       15.50       15.13      0.73 o 
   5  -1   6      190.20      213.24      2.82 o 
   6  -1   6      109.58      101.63      2.11 o 
   7  -1   6       97.72       89.41      3.33 o 
   8  -1   6       53.77       57.82      3.01 o 
   9  -1   6       39.30       36.92      2.29 o 
  -7   0   6       66.24       65.83      2.76 o 
  -6   0   6       22.82       25.19      1.61 o 
  -5   0   6       80.18       82.86      2.09 o 
  -4   0   6      136.57      136.51      2.53 o 
  -3   0   6      264.10      274.93      4.27 o 
  -2   0   6       19.43       20.77      0.59 o 
  -1   0   6      572.45      570.31      9.51 o 
   0   0   6       59.92       60.00      0.98 o 
   1   0   6       19.45       19.80      0.49 o 
   2   0   6      366.23      398.67      4.83 o 
   3   0   6       16.72       24.92      2.19 o 
   4   0   6       81.12       83.69      1.41 o 
   5   0   6       82.16       78.84      1.41 o 
   6   0   6      115.22      116.27      2.30 o 
   7   0   6       95.60       86.69      2.21 o 
   8   0   6        0.10        0.43      0.52 o 
   9   0   6        0.16        2.03      0.89 o 
  -7   1   6      120.96      118.68      4.04 o 
  -6   1   6        2.65        1.73      0.98 o 
  -5   1   6       16.08       17.59      0.94 o 
  -4   1   6       33.99       32.42      1.17 o 
  -3   1   6      158.58      172.26      2.92 o 
  -2   1   6       21.00       23.33      0.61 o 
  -1   1   6      170.46      202.70      2.51 o 
   0   1   6     1244.79     1417.66     16.12 o 
   1   1   6     1078.67     1130.29     13.91 o 
   2   1   6       41.46       50.32      0.90 o 
   3   1   6        0.56        5.05      0.26 o 
   4   1   6        0.31        0.36      0.19 o 
   5   1   6      172.75      162.35      2.19 o 
   6   1   6        6.00        4.27      0.57 o 
   7   1   6      207.01      204.38      3.95 o 
   8   1   6      375.43      365.42      6.47 o 
   9   1   6      185.09      194.44      4.10 o 
  10   1   6        1.57        1.79      0.73 o 
  -7   2   6        0.03        1.01      0.81 o 
  -6   2   6       78.96       78.16      3.05 o 
  -5   2   6        2.25        1.70      0.51 o 
  -4   2   6       43.95       38.93      1.31 o 
  -3   2   6       72.49       68.94      1.70 o 
  -2   2   6      586.66      585.44      6.60 o 
  -1   2   6      602.00      659.97      7.30 o 
   0   2   6      206.53      224.25      2.90 o 
   1   2   6      548.56      643.91     10.99 o 
   2   2   6     1128.62     1158.40     14.24 o 
   3   2   6      348.03      367.69      4.52 o 
   4   2   6      449.38      474.52      5.41 o 
   5   2   6       56.82       60.82      1.00 o 
   6   2   6      115.71      102.99      2.06 o 
   7   2   6       72.65       64.81      1.78 o 
   8   2   6       32.03       29.45      1.23 o 
   9   2   6       40.96       40.24      1.77 o 
  10   2   6      138.85      135.38      3.77 o 
  -7   3   6       68.06       71.68      3.07 o 
  -6   3   6      125.98      130.33      4.18 o 
  -5   3   6      235.29      232.42      4.48 o 
  -4   3   6       92.92       93.94      2.24 o 
  -3   3   6       75.06       74.33      1.82 o 
  -2   3   6        4.92        1.82      0.27 o 
  -1   3   6      223.02      218.36      2.89 o 
   0   3   6      810.88      832.59      9.70 o 
   1   3   6      745.31      778.63     10.47 o 
   2   3   6       31.40       49.83      1.00 o 
   3   3   6       35.12       42.93      1.18 o 
   4   3   6      757.11      797.25      8.77 o 
   5   3   6      125.00      137.55      1.88 o 
   6   3   6      136.60      150.58      2.63 o 
   7   3   6       83.90       80.52      2.01 o 
   8   3   6       32.35       29.96      1.22 o 
   9   3   6        1.20        1.33      0.61 o 
  10   3   6        3.43        2.98      0.76 o 
  -6   4   6       34.33       38.94      3.13 o 
  -5   4   6      129.90      130.92      3.32 o 
  -4   4   6      197.13      193.22      4.27 o 
  -3   4   6      359.75      344.86      5.93 o 
  -2   4   6        0.18       -0.01      0.20 o 
  -1   4   6       83.12       86.17      1.41 o 
   0   4   6       47.82       56.92      1.43 o 
   1   4   6        0.18        0.36      0.21 o 
   2   4   6      131.47      129.22      1.86 o 
   3   4   6     1044.19     1120.59     13.84 o 
   4   4   6       58.83       54.04      1.00 o 
   5   4   6       37.86       40.19      0.93 o 
   6   4   6        1.99        3.18      0.40 o 
   7   4   6        5.75        5.55      0.51 o 
   8   4   6       14.60       17.92      1.55 o 
   9   4   6        8.27        6.65      0.88 o 
  10   4   6        1.98        0.71      0.64 o 
  -6   5   6       15.23       15.31      2.17 o 
  -5   5   6        0.23       -0.60      0.60 o 
  -4   5   6        2.28        1.58      1.51 o 
  -3   5   6       22.38       22.57      1.69 o 
  -2   5   6      119.11      109.07      2.43 o 
  -1   5   6      227.41      217.20      3.62 o 
   0   5   6       46.00       51.57      1.16 o 
   1   5   6       90.53      104.20      1.61 o 
   2   5   6       31.84       31.06      0.79 o 
   3   5   6       39.09       39.40      0.83 o 
   4   5   6        0.71        0.18      0.20 o 
   5   5   6        2.87        4.72      0.36 o 
   6   5   6      100.58      105.17      1.99 o 
   7   5   6       70.63       73.13      1.67 o 
   8   5   6       33.14       33.26      1.13 o 
   9   5   6       30.97       30.98      1.55 o 
  10   5   6        4.91        6.10      0.98 o 
  -5   6   6       32.41       27.49      2.77 o 
  -4   6   6        0.29       -0.38      0.64 o 
  -3   6   6      150.56      140.62      4.30 o 
  -2   6   6      111.18       99.36      2.35 o 
  -1   6   6      291.27      268.82      4.81 o 
   0   6   6        9.65       15.01      1.69 o 
   1   6   6        0.25        0.31      0.34 o 
   2   6   6       62.59       53.94      1.27 o 
   3   6   6       43.20       38.91      0.99 o 
   4   6   6      166.74      156.18      2.33 o 
   5   6   6      480.91      470.76      6.76 o 
   6   6   6       88.72       87.39      1.77 o 
   7   6   6       36.92       36.96      1.26 o 
   8   6   6       22.02       25.85      1.01 o 
   9   6   6       41.63       40.97      1.52 o 
  10   6   6       32.75       32.56      1.71 o 
  -4   7   6       33.45       33.13      2.00 o 
  -3   7   6        1.37        3.07      0.85 o 
  -2   7   6        4.31        5.24      0.72 o 
  -1   7   6      140.70      133.36      2.89 o 
   0   7   6      740.90      716.26     11.31 o 
   1   7   6      491.67      442.78      7.27 o 
   2   7   6       37.39       38.55      1.24 o 
   3   7   6       13.22       11.02      0.67 o 
   4   7   6      417.23      390.26      6.44 o 
   5   7   6       23.90       23.92      0.95 o 
   6   7   6      128.51      122.64      2.26 o 
   7   7   6       96.14       88.95      2.10 o 
   8   7   6       62.07       64.24      1.87 o 
   9   7   6        5.38        4.94      0.90 o 
  10   7   6        1.92        1.44      0.58 o 
  -4   8   6       35.06       31.84      2.13 o 
  -3   8   6       63.72       61.45      2.77 o 
  -2   8   6       50.80       48.04      1.88 o 
  -1   8   6       12.89       14.70      1.18 o 
   0   8   6        9.15       11.41      0.93 o 
   1   8   6       28.83       29.35      1.60 o 
   2   8   6      429.27      403.61      6.79 o 
   3   8   6      350.25      327.59      5.64 o 
   4   8   6        8.69       10.95      0.72 o 
   5   8   6       87.51       84.52      1.99 o 
   6   8   6      155.97      153.86      3.09 o 
   7   8   6       28.50       26.13      1.25 o 
   8   8   6        1.02        1.41      0.75 o 
   9   8   6        0.02       -0.23      0.42 o 
  10   8   6        7.72        7.74      0.97 o 
  -3   9   6       14.04       12.60      1.45 o 
  -2   9   6       10.44       11.42      1.07 o 
  -1   9   6      118.76      116.44      4.39 o 
   0   9   6       65.39       63.98      1.87 o 
   1   9   6        2.76        2.18      0.65 o 
   2   9   6       77.88       72.29      1.94 o 
   3   9   6        0.72        1.58      0.50 o 
   4   9   6      149.79      148.21      3.07 o 
   5   9   6      102.53       97.98      2.29 o 
   6   9   6      136.56      144.18      3.56 o 
   7   9   6       23.82       24.48      1.73 o 
   8   9   6        3.59        2.33      1.02 o 
   9   9   6       40.47       38.22      3.21 o 
  -1  10   6        4.01        3.75      1.02 o 
   0  10   6        0.43        0.52      0.51 o 
   1  10   6        1.82        1.92      0.60 o 
   2  10   6        5.46        5.49      0.78 o 
   3  10   6       38.38       36.73      1.64 o 
   4  10   6      108.60      104.96      2.96 o 
   5  10   6       24.98       24.13      1.88 o 
   6  10   6        1.49        0.81      0.58 o 
   7  10   6        9.68        9.97      1.00 o 
   8  10   6      154.09      161.04      5.06 o 
   0  11   6        0.19        1.24      0.81 o 
   1  11   6       33.35       30.57      1.99 o 
   2  11   6       21.02       17.26      2.89 o 
   3  11   6       42.09       38.54      2.20 o 
   4  11   6        2.19        1.22      0.69 o 
   5  11   6       67.32       75.96      2.55 o 
   6  11   6      103.51      109.73      3.21 o 
   7  11   6       46.35       49.98      2.74 o 
   3  12   6       33.12       34.53      2.89 o 
   4  12   6       14.09       13.81      1.48 o 
   5  12   6       54.17       57.97      2.80 o 
  -2  -8   7       19.72       21.83      1.96 o 
  -1  -8   7       10.76       12.95      2.91 o 
   0  -8   7       55.11       51.42      2.43 o 
  -4  -7   7       19.24       20.15      1.88 o 
  -3  -7   7       11.39       12.08      1.53 o 
  -2  -7   7        3.80        3.71      0.94 o 
  -1  -7   7        0.13       -0.06      0.62 o 
   0  -7   7        2.39        1.63      1.01 o 
   1  -7   7        2.85        1.25      1.04 o 
   2  -7   7       27.39       27.31      1.82 o 
   3  -7   7        0.37        0.92      0.82 o 
  -5  -6   7       19.62       19.67      1.50 o 
  -4  -6   7       28.72       29.04      2.83 o 
  -3  -6   7        0.01       -0.68      0.68 o 
  -2  -6   7        1.00        0.65      0.78 o 
  -1  -6   7       81.57       75.62      2.70 o 
   0  -6   7       82.54       78.60      2.73 o 
   1  -6   7       43.80       44.21      2.07 o 
   2  -6   7       22.35       22.49      1.55 o 
   3  -6   7        8.07        7.07      1.08 o 
   4  -6   7       19.40       22.32      1.60 o 
  -6  -5   7       23.32       24.67      1.62 o 
  -5  -5   7       70.77       71.72      2.57 o 
  -4  -5   7       62.37       60.43      2.52 o 
  -3  -5   7       91.86       82.61      8.32 o 
  -2  -5   7       50.04       49.04      2.07 o 
  -1  -5   7       13.73       11.93      0.98 o 
   0  -5   7       69.33       65.74      1.99 o 
   1  -5   7       20.82       16.01      2.47 o 
   2  -5   7      102.43      106.47      3.99 o 
   3  -5   7       93.00       87.88      2.48 o 
   4  -5   7      118.31      119.78      3.46 o 
   5  -5   7       45.58       45.69      4.58 o 
   6  -5   7       81.86       86.32      6.27 o 
  -6  -4   7       72.87       72.91      2.61 o 
  -5  -4   7       64.33       65.14      2.41 o 
  -4  -4   7       28.56       26.33      2.43 o 
  -3  -4   7      112.42      109.78      2.98 o 
  -2  -4   7       38.52       35.53      1.49 o 
  -1  -4   7      184.81      185.07      4.37 o 
   0  -4   7      305.26      305.11     14.71 o 
   1  -4   7      361.77      341.43      6.23 o 
   2  -4   7       26.10       30.87      1.31 o 
   3  -4   7        3.14        1.13      0.51 o 
   4  -4   7       45.58       43.34      1.62 o 
   5  -4   7       77.22       76.94      3.32 o 
   6  -4   7       29.88       34.48      3.98 o 
   7  -4   7       44.91       34.36      4.22 o 
  -7  -3   7        3.44        4.50      1.11 o 
  -6  -3   7      111.91      118.48      3.48 o 
  -5  -3   7      241.78      242.12      6.30 o 
  -4  -3   7      157.30      154.43      3.36 o 
  -3  -3   7        0.88        0.53      0.39 o 
  -2  -3   7       36.56       34.22      2.26 o 
  -1  -3   7      130.06      120.77      4.74 o 
   0  -3   7        8.63        9.20      0.83 o 
   1  -3   7       87.81       84.83      2.50 o 
   2  -3   7      291.85      264.84      5.82 o 
   3  -3   7      443.47      386.06      7.97 o 
   4  -3   7        0.54       -0.21      0.50 o 
   5  -3   7       48.38       39.89      3.68 o 
   6  -3   7        0.19       -0.24      2.17 o 
   7  -3   7       34.20       30.74      3.74 o 
  -7  -2   7      111.14      108.19      4.21 o 
  -6  -2   7       49.92       54.68      2.17 o 
  -5  -2   7        4.50        3.85      0.76 o 
  -4  -2   7      103.89      112.15      2.65 o 
  -3  -2   7       38.02       35.43      1.29 o 
  -2  -2   7       19.21       20.85      0.96 o 
  -1  -2   7        0.53        0.96      0.42 o 
   0  -2   7       25.05       20.93      1.10 o 
   1  -2   7        3.22        3.95      0.42 o 
   2  -2   7      103.53       92.43      2.61 o 
   3  -2   7      111.04      105.72      2.93 o 
   4  -2   7       51.06       46.05      1.67 o 
   5  -2   7       42.86       34.27      1.44 o 
   6  -2   7       15.70       14.05      1.87 o 
   7  -2   7       17.28       13.79      1.40 o 
   8  -2   7       13.64       15.52      1.58 o 
  -7  -1   7        0.87        0.43      0.96 o 
  -6  -1   7       13.77       12.52      1.33 o 
  -5  -1   7      208.52      205.42      4.84 o 
  -4  -1   7       76.20       72.55      1.99 o 
  -3  -1   7      740.80      714.05     11.62 o 
  -2  -1   7        2.04        2.16      0.45 o 
  -1  -1   7       17.76       18.40      0.99 o 
   0  -1   7        1.62        2.77      0.30 o 
   1  -1   7        0.03       -0.09      0.20 o 
   2  -1   7        0.73        0.43      0.28 o 
   3  -1   7       89.27       86.28      1.45 o 
   4  -1   7      697.66      666.58      8.78 o 
   5  -1   7      637.37      633.58      9.91 o 
   6  -1   7       10.89        9.99      2.05 o 
   7  -1   7       20.38       17.25      1.51 o 
   8  -1   7       59.14       56.41      2.69 o 
   9  -1   7       33.07       27.58      2.05 o 
  -7   0   7        4.39        2.65      0.89 o 
  -6   0   7       10.74        9.07      1.15 o 
  -5   0   7       25.90       28.16      1.76 o 
  -4   0   7      267.11      272.17      4.41 o 
  -3   0   7        0.02       -0.30      0.31 o 
  -2   0   7      352.99      354.30      5.27 o 
  -1   0   7      404.30      415.62      5.09 o 
   0   0   7       69.95       68.61      1.13 o 
   1   0   7       88.28       77.87      1.24 o 
   2   0   7      204.01      214.34      2.68 o 
   3   0   7       39.27       41.09      1.04 o 
   4   0   7      219.22      225.84      3.09 o 
   5   0   7       63.66       60.90      1.22 o 
   6   0   7      279.42      278.73      4.55 o 
   7   0   7      259.09      263.46      6.07 o 
   8   0   7        4.47        4.69      2.23 o 
   9   0   7        2.64        4.63      1.09 o 
  -7   1   7        2.47        2.79      0.98 o 
  -6   1   7        3.31        2.85      1.02 o 
  -5   1   7       52.93       52.94      1.52 o 
  -4   1   7      426.29      416.42      6.32 o 
  -3   1   7      472.71      492.16      7.20 o 
  -2   1   7      158.68      158.53      2.48 o 
  -1   1   7        1.09        2.62      0.29 o 
   0   1   7      104.05       94.51      1.47 o 
   1   1   7      270.61      265.42      5.97 o 
   2   1   7      164.60      178.21      2.62 o 
   3   1   7      585.13      561.87      6.25 o 
   4   1   7      233.73      239.64      3.84 o 
   5   1   7        6.93        8.61      0.48 o 
   6   1   7        1.92        0.46      0.36 o 
   7   1   7        0.14       -0.21      0.44 o 
   8   1   7       66.65       64.66      2.23 o 
   9   1   7      148.53      148.21      3.88 o 
  10   1   7       13.34       13.61      1.59 o 
  -6   2   7        4.45        5.32      0.98 o 
  -5   2   7       19.75       20.46      1.18 o 
  -4   2   7      111.16      107.76      2.22 o 
  -3   2   7       70.20       67.49      1.56 o 
  -2   2   7      123.80      115.03      1.97 o 
  -1   2   7      303.59      291.24      3.52 o 
   0   2   7        7.10        5.15      0.34 o 
   1   2   7       30.89       23.25      0.67 o 
   2   2   7        0.02       -0.18      0.18 o 
   3   2   7      163.21      167.62      2.35 o 
   4   2   7       76.51       88.55      1.40 o 
   5   2   7       56.93       65.23      1.22 o 
   6   2   7       53.94       51.01      1.71 o 
   7   2   7        5.18        4.71      0.59 o 
   8   2   7       20.73       19.21      1.07 o 
   9   2   7        3.65        3.49      0.85 o 
  10   2   7        4.71        5.15      0.94 o 
  -6   3   7       18.50       17.60      1.44 o 
  -5   3   7      266.23      269.10      6.68 o 
  -4   3   7        1.34        1.43      0.52 o 
  -3   3   7        0.43        0.31      0.31 o 
  -2   3   7       58.48       52.41      1.17 o 
  -1   3   7      118.79      137.05      2.05 o 
   0   3   7        8.23       12.00      0.52 o 
   1   3   7        0.65        0.43      0.23 o 
   2   3   7       13.98       16.47      0.93 o 
   3   3   7        0.07        0.41      0.23 o 
   4   3   7       86.45       79.72      1.28 o 
   5   3   7      169.21      145.06      2.32 o 
   6   3   7        4.10        5.23      0.48 o 
   7   3   7       38.03       31.91      1.55 o 
   8   3   7       61.46       60.70      1.84 o 
   9   3   7        0.73        0.22      0.60 o 
  10   3   7       19.46       21.13      1.45 o 
  -6   4   7       36.27       43.52      3.38 o 
  -5   4   7       29.51       29.94      1.92 o 
  -4   4   7       29.14       26.04      1.66 o 
  -3   4   7      149.25      151.89      2.78 o 
  -2   4   7      132.70      142.98      2.35 o 
  -1   4   7       64.32       74.15      1.32 o 
   0   4   7       18.69       13.40      0.80 o 
   1   4   7      656.03      675.06      8.03 o 
   2   4   7      270.66      295.52      4.66 o 
   3   4   7      227.26      213.92      2.87 o 
   4   4   7       34.63       32.98      0.88 o 
   5   4   7      192.57      203.91      3.05 o 
   6   4   7      236.81      226.67      4.15 o 
   7   4   7      212.94      206.13      3.51 o 
   8   4   7       86.46       86.76      2.56 o 
   9   4   7       32.70       32.40      1.60 o 
  10   4   7       99.85       97.28      3.18 o 
  -5   5   7       24.29       23.99      1.79 o 
  -4   5   7      125.99      122.43      3.96 o 
  -3   5   7      133.68      131.91      4.08 o 
  -2   5   7        3.02        2.95      0.62 o 
  -1   5   7        3.81        4.96      0.63 o 
   0   5   7      878.58      859.95     11.98 o 
   1   5   7       53.28       47.39      1.40 o 
   2   5   7        6.95        8.21      0.44 o 
   3   5   7      364.19      378.28      7.94 o 
   4   5   7      649.64      638.35      8.90 o 
   5   5   7      145.64      143.52      2.51 o 
   6   5   7      120.96      109.62      2.11 o 
   7   5   7       37.54       37.99      1.16 o 
   8   5   7       67.25       66.07      1.66 o 
   9   5   7       14.26       18.08      1.27 o 
  10   5   7        5.52        4.55      0.90 o 
  -5   6   7       10.44       10.61      1.93 o 
  -4   6   7        6.61        6.31      1.11 o 
  -3   6   7       18.11       18.27      2.11 o 
  -2   6   7      275.01      276.17      5.79 o 
  -1   6   7      271.14      265.66      4.83 o 
   0   6   7       15.29       15.16      0.84 o 
   1   6   7      129.46      116.32      2.48 o 
   2   6   7     1156.45     1088.65     16.52 o 
   3   6   7        0.04       -0.16      0.30 o 
   4   6   7        4.82        4.59      0.43 o 
   5   6   7       12.23       12.83      0.64 o 
   6   6   7      226.44      214.35      3.52 o 
   7   6   7        0.16       -0.22      0.37 o 
   8   6   7        0.60        0.38      0.41 o 
   9   6   7       17.43       16.17      1.02 o 
  10   6   7      139.70      152.60      4.12 o 
  -4   7   7        3.08        4.59      1.87 o 
  -3   7   7       11.97       10.06      2.47 o 
  -2   7   7       22.27       20.16      1.23 o 
  -1   7   7       20.64       24.07      1.13 o 
   0   7   7      257.74      263.79      4.81 o 
   1   7   7      275.99      268.80      4.82 o 
   2   7   7       42.77       40.02      1.28 o 
   3   7   7      132.20      121.35      2.55 o 
   4   7   7      157.17      154.32      3.04 o 
   5   7   7       12.97       13.12      0.74 o 
   6   7   7      121.19      121.98      2.59 o 
   7   7   7       70.64       71.05      1.85 o 
   8   7   7        4.14        3.81      0.73 o 
   9   7   7        3.27        3.22      0.62 o 
  10   7   7        0.74        1.65      0.70 o 
  -3   8   7        0.07        1.57      0.84 o 
  -2   8   7        0.04        0.58      0.50 o 
  -1   8   7        7.54        7.08      0.85 o 
   0   8   7       10.23        9.76      0.77 o 
   1   8   7        5.42        7.21      0.94 o 
   2   8   7       35.18       36.28      1.27 o 
   3   8   7       13.98       12.46      1.31 o 
   4   8   7      491.61      454.12      7.53 o 
   5   8   7       13.63       13.32      0.78 o 
   6   8   7        0.41        0.50      0.39 o 
   7   8   7       49.77       52.04      2.40 o 
   8   8   7       74.05       76.84      3.05 o 
   9   8   7        5.73        5.35      0.86 o 
  10   8   7       19.08       20.08      3.01 o 
  -2   9   7        4.69        3.69      0.90 o 
  -1   9   7       13.33       13.68      1.11 o 
   0   9   7        0.45        0.00      0.40 o 
   1   9   7        0.11        0.01      0.40 o 
   2   9   7       60.48       61.75      1.80 o 
   3   9   7      174.52      170.71      3.49 o 
   4   9   7       15.09       14.34      0.88 o 
   5   9   7      191.63      188.94      4.16 o 
   6   9   7      411.73      406.43      8.04 o 
   7   9   7       19.61       21.28      1.62 o 
   8   9   7       11.54       10.04      1.30 o 
   9   9   7        3.18        5.30      1.13 o 
  -1  10   7        4.65        4.72      0.96 o 
   0  10   7        1.00        1.83      0.62 o 
   1  10   7       50.19       48.46      1.90 o 
   2  10   7       73.07       77.49      2.99 o 
   3  10   7       96.15      100.51      3.34 o 
   4  10   7      101.01      104.12      3.00 o 
   5  10   7       93.06       87.15      2.64 o 
   6  10   7        5.38        7.05      0.91 o 
   7  10   7       98.54      102.07      3.69 o 
   8  10   7       45.16       47.26      2.54 o 
   1  11   7        0.03       -0.39      0.64 o 
   2  11   7       13.72       12.84      1.15 o 
   3  11   7      132.13      129.27      4.51 o 
   4  11   7       73.23       73.35      3.05 o 
   5  11   7       12.21       13.60      1.17 o 
   6  11   7       34.87       37.74      2.22 o 
   7  11   7        0.97        0.32      0.62 o 
   4  12   7        2.42        3.11      1.09 o 
   5  12   7       18.75       24.59      2.95 o 
  -2  -7   8        4.10        2.53      1.45 o 
  -1  -7   8       34.92       29.01      2.29 o 
   0  -7   8       41.35       48.43      2.39 o 
   1  -7   8       10.68        9.47      1.46 o 
  -4  -6   8      148.97      148.46      5.23 o 
  -3  -6   8      170.57      164.76      5.58 o 
  -2  -6   8        6.78        7.80      1.93 o 
  -1  -6   8       12.13        7.35      1.36 o 
   0  -6   8        7.50        9.12      1.47 o 
   1  -6   8       78.27       69.64      2.97 o 
   2  -6   8       46.67       48.32      3.15 o 
   3  -6   8       45.73       49.75      4.51 o 
   4  -6   8      118.83      144.27      4.28 o 
  -5  -5   8       38.45       42.44      2.06 o 
  -4  -5   8       16.15       14.53      1.27 o 
  -3  -5   8        7.12        8.10      1.27 o 
  -2  -5   8       88.74       91.80      3.66 o 
  -1  -5   8      252.08      233.32     15.61 o 
   0  -5   8        2.74        2.16      0.98 o 
   1  -5   8       13.06        7.19      1.31 o 
   2  -5   8       13.17       11.17      1.21 o 
   3  -5   8       47.09       43.57      2.26 o 
   4  -5   8        3.77        3.15      1.21 o 
   5  -5   8        0.07       -2.05      2.17 o 
  -5  -4   8       39.88       37.90      1.90 o 
  -4  -4   8       17.03       18.17      1.32 o 
  -3  -4   8        0.01        0.62      0.96 o 
  -2  -4   8        3.04        2.17      0.85 o 
  -1  -4   8       78.47       75.13      2.45 o 
   0  -4   8       32.17       31.40      1.66 o 
   1  -4   8      123.43      116.92      3.32 o 
   2  -4   8        0.01        0.45      0.56 o 
   3  -4   8       29.48       24.61      1.52 o 
   4  -4   8        1.23        0.98      0.71 o 
   5  -4   8       12.27       10.01      2.89 o 
   6  -4   8       32.71       35.32      4.34 o 
  -6  -3   8        0.61        0.25      0.76 o 
  -5  -3   8        4.32        4.76      0.90 o 
  -4  -3   8        0.39       -0.58      0.58 o 
  -3  -3   8        9.28        8.07      0.76 o 
  -2  -3   8        8.50        5.95      0.76 o 
  -1  -3   8       66.30       67.29      3.61 o 
   0  -3   8      165.51      166.71      4.09 o 
   1  -3   8      333.46      316.99      7.69 o 
   2  -3   8        4.40        5.21      0.78 o 
   3  -3   8       26.78       23.00      1.44 o 
   4  -3   8       53.61       51.42      2.13 o 
   5  -3   8       36.54       35.08      2.15 o 
   6  -3   8       31.44       27.85      3.98 o 
  -6  -2   8        6.06        6.86      1.00 o 
  -5  -2   8       41.67       43.82      2.46 o 
  -4  -2   8       23.04       22.93      1.37 o 
  -3  -2   8       17.30       18.37      1.01 o 
  -2  -2   8      112.41      101.50      2.61 o 
  -1  -2   8       14.34       11.37      0.90 o 
   0  -2   8      253.34      225.65      5.07 o 
   1  -2   8       98.03       88.45      3.23 o 
   2  -2   8      306.17      300.92      7.67 o 
   3  -2   8      269.28      258.95      7.07 o 
   4  -2   8       53.93       58.15      2.16 o 
   5  -2   8        2.07        1.35      0.90 o 
   6  -2   8      302.04      289.82     12.30 o 
   7  -2   8       24.03       23.75      3.38 o 
   8  -2   8        0.03       -1.57      1.57 o 
  -6  -1   8       36.13       36.33      2.25 o 
  -5  -1   8       24.10       21.41      1.36 o 
  -4  -1   8       10.17       10.68      0.85 o 
  -3  -1   8       82.07       86.60      2.24 o 
  -2  -1   8      161.86      168.21      3.72 o 
  -1  -1   8      377.21      359.90      7.31 o 
   0  -1   8      138.04      120.54      2.58 o 
   1  -1   8       71.18       72.02      1.79 o 
   2  -1   8      194.01      175.61      4.45 o 
   3  -1   8       17.77       15.87      0.84 o 
   4  -1   8        6.62        6.51      0.77 o 
   5  -1   8      137.13      139.77      6.15 o 
   6  -1   8      179.31      190.91      5.97 o 
   7  -1   8        0.59        1.10      0.77 o 
   8  -1   8       27.90       26.27      2.71 o 
  -6   0   8        5.07        5.88      1.10 o 
  -5   0   8       43.39       46.16      1.95 o 
  -4   0   8       10.27       10.09      0.80 o 
  -3   0   8       95.84       92.50      2.30 o 
  -2   0   8       49.38       47.05      2.00 o 
  -1   0   8      197.48      191.85      4.24 o 
   0   0   8      240.56      225.57      4.13 o 
   1   0   8      398.41      382.82      5.80 o 
   2   0   8      110.94      108.21      1.95 o 
   3   0   8        3.85        3.35      0.35 o 
   4   0   8       26.80       27.63      0.80 o 
   5   0   8       48.28       46.84      1.62 o 
   6   0   8        3.67        6.22      0.98 o 
   7   0   8        3.19        2.20      0.85 o 
   8   0   8        0.13        0.44      0.75 o 
   9   0   8        1.81        3.38      1.09 o 
  -6   1   8       73.55       73.31      4.34 o 
  -5   1   8        7.93        7.02      0.90 o 
  -4   1   8       32.20       31.27      1.34 o 
  -3   1   8        3.75        4.54      0.58 o 
  -2   1   8       87.35       79.68      1.69 o 
  -1   1   8      113.79       88.39      1.74 o 
   0   1   8       24.96       24.37      0.78 o 
   1   1   8        1.88        2.85      0.29 o 
   2   1   8       56.69       67.83      1.32 o 
   3   1   8      187.39      177.15      2.32 o 
   4   1   8     1015.93      996.72     11.62 o 
   5   1   8        8.69       11.39      0.61 o 
   6   1   8        1.85        2.22      0.51 o 
   7   1   8       13.50       11.70      0.96 o 
   8   1   8       28.40       25.97      1.44 o 
   9   1   8       10.78       13.44      1.75 o 
  -6   2   8       23.95       22.43      2.05 o 
  -5   2   8       80.50       80.49      2.19 o 
  -4   2   8       57.41       59.58      2.35 o 
  -3   2   8       27.53       26.11      0.95 o 
  -2   2   8       59.47       61.36      1.33 o 
  -1   2   8       37.23       38.19      1.11 o 
   0   2   8       10.69        8.22      0.54 o 
   1   2   8       80.91      101.90      1.74 o 
   2   2   8      341.74      325.97      4.47 o 
   3   2   8     1103.59     1053.96     13.16 o 
   4   2   8      105.88      113.45      2.52 o 
   5   2   8       48.44       44.65      1.01 o 
   6   2   8      542.85      544.54      8.89 o 
   7   2   8       18.18       15.96      0.95 o 
   8   2   8        0.04       -0.43      0.43 o 
   9   2   8       63.20       62.43      2.30 o 
  10   2   8       26.02       28.35      2.70 o 
  -6   3   8       12.66       15.98      1.53 o 
  -5   3   8        3.69        5.05      0.67 o 
  -4   3   8      234.47      242.48      4.16 o 
  -3   3   8       22.84       24.57      0.96 o 
  -2   3   8      103.59      101.63      1.88 o 
  -1   3   8        6.79        8.32      0.50 o 
   0   3   8      409.92      427.89      5.75 o 
   1   3   8      352.87      340.69      4.68 o 
   2   3   8      902.84      884.38     11.17 o 
   3   3   8     1061.34     1059.88     13.26 o 
   4   3   8      260.19      268.74      3.57 o 
   5   3   8       30.13       32.18      0.96 o 
   6   3   8      263.18      251.31      4.04 o 
   7   3   8       38.91       40.11      1.25 o 
   8   3   8      388.65      376.02      6.67 o 
   9   3   8       31.12       33.24      1.68 o 
  10   3   8        0.38       -0.05      1.09 o 
  -5   4   8       86.16       85.09      5.49 o 
  -4   4   8        6.52        6.47      1.10 o 
  -3   4   8        7.02        7.03      0.76 o 
  -2   4   8      418.49      403.19      5.57 o 
  -1   4   8       10.66        8.92      0.51 o 
   0   4   8       22.76       22.11      0.77 o 
   1   4   8       56.82       54.77      1.22 o 
   2   4   8     1449.68     1397.75     29.11 o 
   3   4   8      374.07      348.41      4.97 o 
   4   4   8       97.83      105.36      2.03 o 
   5   4   8       44.55       44.68      1.20 o 
   6   4   8       84.92       99.33      2.31 o 
   7   4   8       20.33       19.03      0.87 o 
   8   4   8       81.19       84.41      2.26 o 
   9   4   8       29.18       33.14      1.68 o 
  10   4   8       91.61       90.86      2.99 o 
  -5   5   8        8.42        8.57      1.28 o 
  -4   5   8       42.93       45.81      2.30 o 
  -3   5   8       32.06       32.16      1.82 o 
  -2   5   8       41.11       41.84      1.66 o 
  -1   5   8       57.92       53.35      1.80 o 
   0   5   8      450.41      421.06      6.99 o 
   1   5   8      250.26      234.59      4.23 o 
   2   5   8       84.71       78.16      1.68 o 
   3   5   8       18.65       17.54      0.76 o 
   4   5   8       21.55       21.31      0.83 o 
   5   5   8       36.11       29.62      0.98 o 
   6   5   8       51.13       43.20      1.22 o 
   7   5   8       32.67       27.60      1.02 o 
   8   5   8      136.20      142.82      2.80 o 
   9   5   8       30.56       29.19      1.57 o 
  10   5   8       96.35       92.18      2.99 o 
  -4   6   8        0.02       -0.54      0.77 o 
  -3   6   8        4.12        3.79      1.45 o 
  -2   6   8        3.85        3.53      0.69 o 
  -1   6   8        0.11       -0.33      0.42 o 
   0   6   8      191.71      191.38      3.71 o 
   1   6   8      223.30      212.63      3.98 o 
   2   6   8      368.50      346.72      5.89 o 
   3   6   8        0.01       -0.05      0.36 o 
   4   6   8      180.17      180.60      3.44 o 
   5   6   8      557.76      490.36     11.40 o 
   6   6   8      380.10      363.79      5.53 o 
   7   6   8       11.88       14.39      0.87 o 
   8   6   8       14.80       15.49      0.97 o 
   9   6   8        2.52        2.75      0.59 o 
  10   6   8       39.05       36.17      2.70 o 
  -4   7   8       37.69       46.11      2.51 o 
  -3   7   8        5.43        6.44      1.39 o 
  -2   7   8        0.97        1.04      0.58 o 
  -1   7   8       58.03       61.36      2.36 o 
   0   7   8        0.70        0.80      0.46 o 
   1   7   8        0.14        0.24      0.45 o 
   2   7   8      331.24      317.81      5.56 o 
   3   7   8      116.10      115.84      2.54 o 
   4   7   8       28.63       25.07      1.02 o 
   5   7   8      156.11      150.07      3.05 o 
   6   7   8       32.08       34.46      1.22 o 
   7   7   8      109.56      110.11      2.96 o 
   8   7   8      116.22      114.97      4.44 o 
   9   7   8       62.62       65.61      2.05 o 
  10   7   8        9.43        8.23      1.00 o 
  -3   8   8       34.28       32.31      2.17 o 
  -2   8   8       89.65       92.94      2.87 o 
  -1   8   8       42.93       45.62      1.83 o 
   0   8   8        0.93        2.04      0.54 o 
   1   8   8       20.06       20.57      1.20 o 
   2   8   8       24.30       20.56      1.36 o 
   3   8   8      156.73      152.30      3.17 o 
   4   8   8      772.40      721.20     11.45 o 
   5   8   8      349.72      335.95      5.87 o 
   6   8   8        3.24        4.41      0.58 o 
   7   8   8       16.39       14.13      1.33 o 
   8   8   8        1.93        2.85      0.84 o 
   9   8   8       49.59       52.63      2.85 o 
  -2   9   8        0.02        0.88      0.65 o 
  -1   9   8       71.29       71.44      2.47 o 
   0   9   8       69.69       73.33      2.13 o 
   1   9   8       12.82       15.44      0.99 o 
   2   9   8       39.61       39.79      1.46 o 
   3   9   8       64.61       62.07      1.82 o 
   4   9   8       86.18       85.38      2.28 o 
   5   9   8       26.41       25.01      1.36 o 
   6   9   8       71.64       72.33      2.35 o 
   7   9   8       16.62       15.24      1.42 o 
   8   9   8       18.18       21.53      2.29 o 
   9   9   8       48.81       42.20      3.26 o 
  -1  10   8        1.30        2.54      0.76 o 
   0  10   8       23.20       29.14      2.29 o 
   1  10   8       37.45       32.57      1.58 o 
   2  10   8       29.95       27.35      3.92 o 
   3  10   8       18.73       20.40      2.31 o 
   4  10   8       38.22       40.05      1.79 o 
   5  10   8        0.38       -0.24      0.65 o 
   6  10   8       67.69       66.97      2.51 o 
   7  10   8       18.51       21.05      1.76 o 
   8  10   8        9.33       11.66      1.69 o 
   1  11   8       10.72       11.18      1.21 o 
   2  11   8       63.75       69.44      2.47 o 
   3  11   8       17.66       18.34      1.31 o 
   4  11   8        0.42        0.66      0.65 o 
   5  11   8       31.70       31.32      1.66 o 
   6  11   8       42.91       44.77      2.43 o 
   7  11   8        1.26        0.79      0.78 o 
  -2  -6   9       31.42       29.31      2.28 o 
  -1  -6   9       35.35       33.62      2.45 o 
   0  -6   9        8.62        9.52      1.60 o 
   1  -6   9        0.68        0.70      1.15 o 
   2  -6   9       14.06       14.38      1.89 o 
  -4  -5   9        0.85       -0.36      1.33 o 
  -3  -5   9        0.11        1.90      1.63 o 
  -2  -5   9        0.40        1.15      0.96 o 
  -1  -5   9        1.14        3.93      1.69 o 
   0  -5   9       14.69       12.11      1.56 o 
   1  -5   9       59.27       59.90      7.23 o 
   2  -5   9        3.54        3.82      1.27 o 
   3  -5   9      120.32      120.26      4.72 o 
   4  -5   9       15.75       12.48      3.38 o 
  -4  -4   9       46.29       48.72      2.20 o 
  -3  -4   9        6.35        6.51      1.23 o 
  -2  -4   9       65.01       66.69      3.07 o 
  -1  -4   9       79.00       85.85     10.79 o 
   0  -4   9      124.19      117.26      7.66 o 
   1  -4   9       20.56       23.67      1.94 o 
   2  -4   9      236.98      225.17      5.51 o 
   3  -4   9       86.83       82.95      3.64 o 
   4  -4   9        0.11       -1.27      1.27 o 
   5  -4   9       11.14        8.08      3.01 o 
  -5  -3   9       56.93       61.89      2.51 o 
  -4  -3   9        2.93        2.44      0.76 o 
  -3  -3   9        0.60        0.11      0.72 o 
  -2  -3   9      307.11      300.69      8.26 o 
  -1  -3   9      156.06      150.09      3.94 o 
   0  -3   9       67.04       65.08      2.32 o 
   1  -3   9       92.47       86.32      2.78 o 
   2  -3   9      291.41      280.86     13.31 o 
   3  -3   9       26.32       30.44      2.31 o 
   4  -3   9       35.09       31.68      2.53 o 
   5  -3   9        1.90        3.98      1.12 o 
   6  -3   9        1.01       -0.12      2.65 o 
  -5  -2   9       26.10       26.58      1.62 o 
  -4  -2   9        7.55        8.13      1.00 o 
  -3  -2   9      148.21      149.77      3.94 o 
  -2  -2   9       15.27       12.76      1.06 o 
  -1  -2   9       24.19       25.36      1.40 o 
   0  -2   9      245.64      245.86      5.58 o 
   1  -2   9      189.16      181.09      4.40 o 
   2  -2   9        4.74        2.74      0.74 o 
   3  -2   9        0.02        0.31      0.72 o 
   4  -2   9        0.12       -0.13      0.58 o 
   5  -2   9       13.27       11.47      1.40 o 
   6  -2   9       11.05        8.68      3.13 o 
   7  -2   9       20.44       16.64      3.38 o 
  -5  -1   9        2.43        1.65      0.73 o 
  -4  -1   9        3.90        4.16      0.90 o 
  -3  -1   9       22.93       21.36      1.13 o 
  -2  -1   9      147.18      145.89      3.24 o 
  -1  -1   9       74.72       76.07      5.43 o 
   0  -1   9      398.31      374.03      6.54 o 
   1  -1   9        1.19        2.62      0.49 o 
   2  -1   9       92.43       83.36      2.61 o 
   3  -1   9       12.77       13.12      1.09 o 
   4  -1   9      156.38      168.92      6.33 o 
   5  -1   9      194.63      207.95      6.69 o 
   6  -1   9       36.42       40.03      4.34 o 
   7  -1   9       43.74       41.71      4.34 o 
   8  -1   9        1.68        1.69      2.17 o 
  -5   0   9       51.78       54.78      2.40 o 
  -4   0   9        0.69        1.27      0.62 o 
  -3   0   9        0.89        0.87      0.48 o 
  -2   0   9        3.02        4.05      0.63 o 
  -1   0   9       29.39       28.26      1.16 o 
   0   0   9      133.35      136.32      2.91 o 
   1   0   9       21.63       26.04      1.08 o 
   2   0   9     1298.90     1288.78     19.94 o 
   3   0   9      254.76      244.00      4.55 o 
   4   0   9        4.16        3.89      0.95 o 
   5   0   9      354.68      344.04     10.31 o 
   6   0   9       41.46       42.32      4.34 o 
   7   0   9        3.20        1.69      2.17 o 
   8   0   9        5.88        7.51      1.26 o 
  -5   1   9        1.06        1.27      0.63 o 
  -4   1   9       44.74       46.56      1.92 o 
  -3   1   9       52.58       51.28      2.49 o 
  -2   1   9       74.24       71.92      1.98 o 
  -1   1   9      218.72      192.02      3.82 o 
   0   1   9      222.23      207.83      6.30 o 
   1   1   9      134.91      143.12      3.01 o 
   2   1   9       35.04       34.83      1.27 o 
   3   1   9       75.07       75.63      1.77 o 
   4   1   9     1819.26     1834.99     22.62 o 
   5   1   9      323.24      328.33      5.12 o 
   6   1   9       56.13       62.47      2.31 o 
   7   1   9        0.03       -0.64      1.15 o 
   8   1   9       24.99       24.25      1.78 o 
   9   1   9       28.52       30.67      2.47 o 
  -5   2   9       31.94       34.76      1.73 o 
  -4   2   9       14.83       14.22      0.99 o 
  -3   2   9       10.17        9.79      1.08 o 
  -2   2   9       78.80       75.54      1.98 o 
  -1   2   9      227.59      221.26      4.25 o 
   0   2   9      454.73      450.15      6.60 o 
   1   2   9      570.64      563.67      8.06 o 
   2   2   9      446.61      432.19      9.66 o 
   3   2   9        8.78       13.75      0.62 o 
   4   2   9        0.35       -0.06      0.26 o 
   5   2   9       14.69       16.27      0.66 o 
   6   2   9      116.71      121.03      2.72 o 
   7   2   9        2.95        1.57      0.56 o 
   8   2   9        0.13       -0.27      0.56 o 
   9   2   9       12.57       14.78      1.53 o 
  -5   3   9        1.53        2.31      0.93 o 
  -4   3   9      107.98      104.83      2.75 o 
  -3   3   9       33.05       31.69      1.12 o 
  -2   3   9        7.37        6.31      0.52 o 
  -1   3   9        7.06        5.98      0.53 o 
   0   3   9       17.22       17.91      0.78 o 
   1   3   9      168.07      168.04      2.66 o 
   2   3   9        9.29        7.20      0.49 o 
   3   3   9      247.94      238.62      3.53 o 
   4   3   9      431.92      433.38      6.41 o 
   5   3   9       69.26       64.07      1.46 o 
   6   3   9      602.12      577.02      8.29 o 
   7   3   9        8.92        7.16      0.75 o 
   8   3   9       12.06       14.71      1.02 o 
   9   3   9        5.29        4.29      1.04 o 
  -5   4   9        0.64        1.21      0.94 o 
  -4   4   9       71.98       75.85      3.00 o 
  -3   4   9        0.93        0.00      1.09 o 
  -2   4   9      195.72      177.69      4.08 o 
  -1   4   9      140.46      128.10      2.71 o 
   0   4   9       89.28       82.25      2.43 o 
   1   4   9       86.34       92.47      1.76 o 
   2   4   9      682.07      635.50     10.91 o 
   3   4   9        6.01        5.86      0.78 o 
   4   4   9       16.54       18.96      1.00 o 
   5   4   9       29.86       34.64      1.11 o 
   6   4   9        0.40        0.29      0.37 o 
   7   4   9       63.01       55.21      1.49 o 
   8   4   9      252.77      241.03      5.28 o 
   9   4   9        6.58        4.43      0.86 o 
  10   4   9        1.27        1.40      0.68 o 
  -4   5   9       22.67       26.78      2.65 o 
  -3   5   9        3.11        2.50      0.89 o 
  -2   5   9       45.75       46.45      1.79 o 
  -1   5   9        5.88        7.33      0.79 o 
   0   5   9       72.75       67.97      2.07 o 
   1   5   9       70.13       76.99      1.91 o 
   2   5   9       11.41       14.48      0.81 o 
   3   5   9      203.14      198.74      3.35 o 
   4   5   9      630.31      575.22     10.03 o 
   5   5   9      295.16      294.88      4.63 o 
   6   5   9      112.63      111.27      2.24 o 
   7   5   9       75.38       66.84      1.69 o 
   8   5   9       15.02       13.31      0.91 o 
   9   5   9        1.99        2.41      0.61 o 
  10   5   9       89.12       89.86      2.99 o 
  -4   6   9       16.81       20.68      3.19 o 
  -3   6   9       10.04       10.60      1.30 o 
  -2   6   9        1.38        1.31      0.59 o 
  -1   6   9        7.72        8.13      0.86 o 
   0   6   9      183.47      177.15      4.07 o 
   1   6   9      754.24      739.68     11.71 o 
   2   6   9       90.14       87.70      2.12 o 
   3   6   9       11.61       11.02      0.94 o 
   4   6   9        0.89        2.08      0.46 o 
   5   6   9      284.26      290.01      6.02 o 
   6   6   9      241.64      233.76      3.88 o 
   7   6   9      140.13      132.85      2.93 o 
   8   6   9        5.88        6.13      0.73 o 
   9   6   9       13.18       16.81      1.08 o 
  10   6   9        0.66        0.70      0.78 o 
  -3   7   9        4.96        6.13      1.13 o 
  -2   7   9        0.01        0.61      0.59 o 
  -1   7   9        1.19        1.08      0.68 o 
   0   7   9      136.49      135.15      3.44 o 
   1   7   9      110.84       95.19      3.39 o 
   2   7   9      206.05      191.29      3.77 o 
   3   7   9      266.78      253.61      4.66 o 
   4   7   9      149.30      144.98      3.48 o 
   5   7   9       21.38       17.35      1.10 o 
   6   7   9        5.07        6.06      0.67 o 
   7   7   9       24.22       21.73      1.56 o 
   8   7   9        2.02        2.29      1.81 o 
   9   7   9        7.82       10.66      0.96 o 
  -2   8   9        0.10        0.27      0.58 o 
  -1   8   9        2.56        3.22      0.90 o 
   0   8   9      107.03      108.52      3.08 o 
   1   8   9       75.17       76.56      2.64 o 
   2   8   9       19.44       19.90      1.13 o 
   3   8   9        2.87        2.67      0.56 o 
   4   8   9        2.47        3.37      0.77 o 
   5   8   9       11.48       12.33      0.84 o 
   6   8   9       60.05       49.66      2.17 o 
   7   8   9      121.05      123.37      4.07 o 
   8   8   9       65.70       58.31      2.69 o 
   9   8   9        0.22        0.22      0.56 o 
  -1   9   9        0.88        0.94      0.69 o 
   0   9   9       27.35       20.85      1.35 o 
   1   9   9        0.00       -0.13      0.42 o 
   2   9   9        0.33       -0.27      0.43 o 
   3   9   9        0.19        0.69      0.47 o 
   4   9   9       75.26       70.49      3.46 o 
   5   9   9       47.80       48.32      2.66 o 
   6   9   9       27.10       29.99      1.53 o 
   7   9   9       13.45       12.98      1.45 o 
   8   9   9        0.02       -0.65      0.65 o 
   0  10   9       14.10       16.80      1.25 o 
   1  10   9        0.23        0.60      0.59 o 
   2  10   9       12.92       15.77      1.31 o 
   3  10   9      103.91      106.82      3.12 o 
   4  10   9      118.20      111.18      3.19 o 
   5  10   9        5.33        4.18      1.19 o 
   6  10   9       63.12       63.09      2.35 o 
   7  10   9       78.74       81.45      5.24 o 
   8  10   9       29.77       29.18      2.77 o 
   2  11   9       33.18       34.36      1.90 o 
   3  11   9       57.57       52.68      2.14 o 
   4  11   9       32.08       37.52      1.85 o 
   5  11   9       50.09       54.90      2.24 o 
   6  11   9       77.66       80.17      2.72 o 
  -2  -5  10       42.34       40.29      2.63 o 
  -1  -5  10       31.07       35.09      5.00 o 
   0  -5  10      140.32      142.20      5.61 o 
   1  -5  10       56.18       56.28      3.24 o 
   2  -5  10       12.29       16.26      2.03 o 
   3  -5  10        6.91        8.39      1.66 o 
  -3  -4  10      112.77      122.86      4.73 o 
  -2  -4  10        1.47        2.18      1.06 o 
  -1  -4  10       33.94       32.98      2.40 o 
   0  -4  10      106.00      106.61      4.24 o 
   1  -4  10       31.65       35.86      5.55 o 
   2  -4  10        3.50        3.63      1.26 o 
   3  -4  10        0.56       -0.07      1.11 o 
   4  -4  10       27.84       31.80      2.50 o 
  -4  -3  10       24.80       24.46      2.08 o 
  -3  -3  10       11.38       11.33      1.49 o 
  -2  -3  10      127.17      121.86      7.47 o 
  -1  -3  10       73.88       74.25      3.36 o 
   0  -3  10        0.08        0.16      1.51 o 
   1  -3  10       23.62       24.17      4.67 o 
   2  -3  10       61.64       54.63      4.55 o 
   3  -3  10        6.91        6.57      1.06 o 
   4  -3  10        7.84        9.16      1.99 o 
   5  -3  10        8.10        5.87      1.40 o 
   6  -3  10       19.08       19.17      4.10 o 
  -4  -2  10       76.81       77.00      3.94 o 
  -3  -2  10        0.64       -0.30      0.78 o 
  -2  -2  10      214.85      208.71      6.87 o 
  -1  -2  10       34.77       35.38      1.73 o 
   0  -2  10       64.62       63.89      2.37 o 
   1  -2  10      196.09      189.10      4.74 o 
   2  -2  10      221.60      221.76      5.35 o 
   3  -2  10       77.19       79.31      2.87 o 
   4  -2  10       27.21       24.91      2.03 o 
   5  -2  10       19.80       21.09      1.91 o 
   6  -2  10       14.26       10.73      3.26 o 
  -4  -1  10        7.82        7.60      1.02 o 
  -3  -1  10        4.51        6.18      0.94 o 
  -2  -1  10       42.43       41.35      1.90 o 
  -1  -1  10        1.31        0.73      0.58 o 
   0  -1  10      781.02      750.62     14.42 o 
   1  -1  10      566.73      510.60     10.58 o 
   2  -1  10       50.22       52.39      2.12 o 
   3  -1  10      120.64      119.72      3.49 o 
   4  -1  10       49.73       46.76      3.50 o 
   5  -1  10        5.52        7.35      1.33 o 
   6  -1  10       40.77       36.17      4.22 o 
   7  -1  10       91.44       94.04      6.63 o 
  -5   0  10        2.81        3.23      1.02 o 
  -4   0  10       92.46       97.89      3.08 o 
  -3   0  10       86.06       86.77      2.78 o 
  -2   0  10       77.89       75.65      3.82 o 
  -1   0  10        5.97        7.68      0.99 o 
   0   0  10       37.40       33.50      1.55 o 
   1   0  10      165.96      148.52      3.69 o 
   2   0  10      701.76      694.20     11.35 o 
   3   0  10       43.52       36.86      1.72 o 
   4   0  10        0.11       -0.27      0.79 o 
   5   0  10        5.94        3.78      1.09 o 
   6   0  10       65.45       65.58      5.43 o 
   7   0  10       39.26       42.07      4.46 o 
   8   0  10       19.78       17.24      3.26 o 
  -5   1  10        2.86        2.89      0.83 o 
  -4   1  10       12.44       11.15      1.11 o 
  -3   1  10       18.03       18.05      1.11 o 
  -2   1  10       49.25       51.43      1.97 o 
  -1   1  10      167.44      168.45      3.59 o 
   0   1  10      454.89      410.09      7.17 o 
   1   1  10      160.43      157.96      3.34 o 
   2   1  10       23.99       19.02      1.00 o 
   3   1  10        9.51        7.14      0.74 o 
   4   1  10       11.23       10.28      1.01 o 
   5   1  10       41.66       45.01      1.89 o 
   6   1  10       50.48       61.12      5.18 o 
   7   1  10        1.99        2.17      2.17 o 
   8   1  10        0.08       -1.09      1.81 o 
  -4   2  10        2.27        2.68      0.75 o 
  -3   2  10        4.58        5.19      0.74 o 
  -2   2  10      185.75      186.95      4.28 o 
  -1   2  10       38.14       36.29      1.53 o 
   0   2  10      130.45      107.49      2.58 o 
   1   2  10       61.73       57.83      1.75 o 
   2   2  10       10.98        6.74      0.71 o 
   3   2  10       44.32       45.30      2.03 o 
   4   2  10      827.20      780.43     14.46 o 
   5   2  10       12.70        9.77      0.73 o 
   6   2  10        0.87       -0.06      0.51 o 
   7   2  10       16.42       15.24      1.16 o 
   8   2  10        0.04        0.09      0.68 o 
   9   2  10       46.73       54.53      2.81 o 
  -4   3  10        0.36       -0.04      0.71 o 
  -3   3  10        2.59        4.65      0.78 o 
  -2   3  10        6.51        5.51      0.80 o 
  -1   3  10        2.70        4.72      0.65 o 
   0   3  10      138.73      135.08      3.02 o 
   1   3  10       14.45       14.18      0.89 o 
   2   3  10       32.95       38.30      1.53 o 
   3   3  10      614.05      621.82      8.92 o 
   4   3  10      248.95      257.83      4.20 o 
   5   3  10        0.04        0.39      0.33 o 
   6   3  10      115.26      114.71      3.95 o 
   7   3  10        9.94        7.12      0.79 o 
   8   3  10       36.56       36.42      1.79 o 
   9   3  10       37.02       37.55      1.89 o 
  -4   4  10       28.77       32.55      3.26 o 
  -3   4  10      149.97      153.11      7.23 o 
  -2   4  10       16.89       19.13      1.19 o 
  -1   4  10        0.18        0.55      0.50 o 
   0   4  10       28.91       24.62      1.08 o 
   1   4  10      102.17      103.16      2.34 o 
   2   4  10      511.60      463.97      6.87 o 
   3   4  10      765.88      747.20     10.54 o 
   4   4  10      138.27      130.15      2.50 o 
   5   4  10      101.37       99.42      2.09 o 
   6   4  10        4.76        5.73      0.53 o 
   7   4  10        0.16        1.23      0.42 o 
   8   4  10       44.04       45.01      1.46 o 
   9   4  10       34.44       33.94      1.89 o 
  -3   5  10       21.47       20.43      1.62 o 
  -2   5  10       19.93       18.70      1.24 o 
  -1   5  10       74.67       78.24      2.41 o 
   0   5  10       60.38       54.73      1.89 o 
   1   5  10        1.23        0.62      0.51 o 
   2   5  10       83.91       96.90      2.28 o 
   3   5  10      554.55      528.62      7.73 o 
   4   5  10      104.96       92.38      2.76 o 
   5   5  10        4.14        6.06      0.60 o 
   6   5  10        1.52        2.46      0.48 o 
   7   5  10       10.49       12.67      0.79 o 
   8   5  10        6.58        6.25      0.74 o 
   9   5  10        5.06        5.20      0.92 o 
  -3   6  10       17.12       21.55      1.71 o 
  -2   6  10       18.97       19.69      1.27 o 
  -1   6  10        0.44        0.49      0.50 o 
   0   6  10        2.09        4.00      0.70 o 
   1   6  10       18.52       14.50      0.99 o 
   2   6  10      403.58      376.90      6.50 o 
   3   6  10        6.22        7.30      0.67 o 
   4   6  10       48.75       40.94      1.38 o 
   5   6  10        0.88        0.27      0.39 o 
   6   6  10       16.97       13.19      1.08 o 
   7   6  10       22.77       19.97      1.07 o 
   8   6  10        2.13        1.21      0.56 o 
   9   6  10        0.31       -0.46      0.56 o 
  -2   7  10        1.84        1.79      0.69 o 
  -1   7  10        0.18        0.09      0.52 o 
   0   7  10       25.46       25.24      1.49 o 
   1   7  10        0.23        0.31      0.50 o 
   2   7  10       22.67       18.29      1.01 o 
   3   7  10        1.26        1.98      0.51 o 
   4   7  10        0.19        0.90      0.49 o 
   5   7  10      109.12      100.75      2.42 o 
   6   7  10      217.89      191.84      6.24 o 
   7   7  10        4.61        5.78      1.81 o 
   8   7  10       24.18       26.39      1.85 o 
   9   7  10       18.06       16.78      1.27 o 
  -1   8  10       92.01       96.29      3.01 o 
   0   8  10      153.07      152.40      3.93 o 
   1   8  10        0.01       -0.07      0.52 o 
   2   8  10        0.10        0.42      0.54 o 
   3   8  10       36.08       35.29      1.37 o 
   4   8  10       60.23       61.90      1.84 o 
   5   8  10      114.05      110.07      2.64 o 
   6   8  10       33.77       33.45      1.57 o 
   7   8  10       52.66       53.13      2.52 o 
   8   8  10       87.04       92.89      3.55 o 
   9   8  10        8.20        8.20      2.59 o 
   0   9  10       32.76       37.42      2.69 o 
   1   9  10       19.41       23.31      1.40 o 
   2   9  10       95.04       96.37      2.91 o 
   3   9  10       42.49       42.83      1.84 o 
   4   9  10       19.29       17.13      1.24 o 
   5   9  10      110.37      103.62      3.02 o 
   6   9  10       34.23       33.39      1.64 o 
   7   9  10       30.47       35.88      2.17 o 
   8   9  10        1.96        1.35      0.90 o 
   1  10  10        0.05       -0.45      0.53 o 
   2  10  10        1.03        1.71      0.67 o 
   3  10  10        6.27        8.68      0.99 o 
   4  10  10      104.48      103.62      3.09 o 
   5  10  10       38.80       34.47      1.71 o 
   6  10  10        1.27        0.56      0.86 o 
   7  10  10       17.40       20.03      1.74 o 
   3  11  10       15.55       15.37      2.12 o 
   4  11  10        0.19       -0.18      0.70 o 
   5  11  10        1.10        0.08      0.67 o 
  -1  -4  11       18.65       23.78      2.17 o 
   0  -4  11       34.96       32.79      2.55 o 
   1  -4  11       43.67       42.85      2.84 o 
   2  -4  11       20.22       24.79      2.30 o 
   3  -4  11       56.25       47.38      3.74 o 
  -2  -3  11        5.73        3.97      1.23 o 
  -1  -3  11       98.07      100.17      4.15 o 
   0  -3  11       81.62       76.32      3.60 o 
   1  -3  11       91.87       99.30      4.22 o 
   2  -3  11      101.71      106.23      7.41 o 
   3  -3  11      126.19      108.14      5.67 o 
   4  -3  11       12.14       12.15      2.53 o 
  -3  -2  11       11.99       14.34      1.70 o 
  -2  -2  11      164.04      164.51      5.58 o 
  -1  -2  11       94.92       93.33      3.86 o 
   0  -2  11       76.64       79.10      3.55 o 
   1  -2  11       63.96       67.17      5.30 o 
   2  -2  11       75.10       68.66      4.53 o 
   3  -2  11      117.33      119.59      7.29 o 
   4  -2  11       38.42       42.36      2.77 o 
   5  -2  11        0.45        0.36      1.01 o 
   6  -2  11        0.21        0.60      2.77 o 
  -3  -1  11        2.49        0.86      0.87 o 
  -2  -1  11        8.99        8.33      1.40 o 
  -1  -1  11       27.07       27.94      3.74 o 
   0  -1  11       95.20       94.95      4.47 o 
   1  -1  11        1.71        2.07      0.78 o 
   2  -1  11       77.66       72.01      2.78 o 
   3  -1  11        2.98        2.35      1.69 o 
   4  -1  11       27.53       28.02      2.14 o 
   5  -1  11        3.53        2.72      1.20 o 
   6  -1  11        8.30       16.15      3.62 o 
   7  -1  11        0.00        1.09      2.65 o 
  -4   0  11        0.18       -0.69      0.69 o 
  -3   0  11        3.90        4.72      1.19 o 
  -2   0  11       20.94       19.07      1.70 o 
  -1   0  11       52.05       50.28      2.13 o 
   0   0  11       30.16       26.43      1.30 o 
   1   0  11        1.32        0.73      0.66 o 
   2   0  11        2.63        2.64      0.79 o 
   3   0  11       45.94       42.94      3.38 o 
   4   0  11       17.40       18.09      1.83 o 
   5   0  11       93.98       96.25      6.03 o 
   6   0  11      127.89      132.61      8.08 o 
   7   0  11        2.69        3.50      2.53 o 
  -4   1  11      114.97      128.84      3.77 o 
  -3   1  11        3.22        3.71      0.88 o 
  -2   1  11       13.55       10.61      1.14 o 
  -1   1  11       22.95       22.45      1.20 o 
   0   1  11       66.52       61.05      1.91 o 
   1   1  11        0.22        1.72      0.56 o 
   2   1  11       62.14       65.11      2.24 o 
   3   1  11       89.07       82.73      2.61 o 
   4   1  11       76.49       74.40      3.30 o 
   5   1  11      137.64      129.93      4.76 o 
   6   1  11       40.15       38.58      4.22 o 
   7   1  11      112.19      117.79      7.35 o 
  -4   2  11        2.70        2.98      0.90 o 
  -3   2  11       13.57       14.13      1.20 o 
  -2   2  11       72.29       74.66      3.28 o 
  -1   2  11       84.86       79.81      2.58 o 
   0   2  11       58.94       60.88      1.91 o 
   1   2  11      125.89      131.37      4.70 o 
   2   2  11      100.99       95.33      2.83 o 
   3   2  11       50.31       53.90      2.67 o 
   4   2  11       85.29       89.53      2.78 o 
   5   2  11      153.42      154.49      4.01 o 
   6   2  11       62.27       64.20      2.98 o 
   7   2  11       23.85       20.86      3.26 o 
   8   2  11        5.57        3.50      2.29 o 
  -3   3  11        0.32        0.36      1.45 o 
  -2   3  11        0.27        0.57      0.63 o 
  -1   3  11      140.80      125.20      3.46 o 
   0   3  11      182.85      170.28      4.22 o 
   1   3  11       34.31       37.64      1.72 o 
   2   3  11       61.63       64.04      2.39 o 
   3   3  11       37.59       34.72      1.90 o 
   4   3  11       95.54       91.08      2.82 o 
   5   3  11       60.91       70.19      2.44 o 
   6   3  11       24.31       27.51      2.05 o 
   7   3  11        7.82       12.56      1.16 o 
   8   3  11        6.52        5.17      0.91 o 
   9   3  11        2.51        1.33      1.57 o 
  -3   4  11        0.14        0.48      1.45 o 
  -2   4  11       38.60       35.44      2.16 o 
  -1   4  11       28.15       23.54      2.71 o 
   0   4  11        0.29        0.41      0.90 o 
   1   4  11       32.50       25.14      1.78 o 
   2   4  11       13.81       10.24      1.22 o 
   3   4  11       12.20        7.68      0.69 o 
   4   4  11       46.10       50.98      1.64 o 
   5   4  11        5.35        4.94      0.59 o 
   6   4  11        6.28        9.30      0.63 o 
   7   4  11        0.21       -0.24      0.46 o 
   8   4  11        4.96        3.71      0.85 o 
   9   4  11       17.49       17.76      2.04 o 
  -3   5  11        0.27       -0.84      1.45 o 
  -2   5  11        1.06        0.64      0.71 o 
  -1   5  11        1.41       -0.04      0.53 o 
   0   5  11        1.58        0.92      0.53 o 
   1   5  11        2.56        2.33      1.04 o 
   2   5  11      223.95      223.51      8.86 o 
   3   5  11        8.88       12.56      0.82 o 
   4   5  11        0.13       -0.24      0.39 o 
   5   5  11       12.81        9.42      0.74 o 
   6   5  11        6.40        4.37      0.58 o 
   7   5  11       19.08       18.42      1.43 o 
   8   5  11       31.73       28.59      1.34 o 
   9   5  11       25.91       27.83      1.72 o 
  -2   6  11        0.13        0.52      0.61 o 
  -1   6  11        2.60        4.73      0.79 o 
   0   6  11        8.77       11.35      1.06 o 
   1   6  11       74.30       80.12      3.68 o 
   2   6  11      110.26      116.45      3.06 o 
   3   6  11       17.11       14.84      0.93 o 
   4   6  11      136.01      134.92      2.94 o 
   5   6  11       24.01       30.03      1.84 o 
   6   6  11       42.06       44.31      2.45 o 
   7   6  11       50.27       47.44      4.94 o 
   8   6  11       80.32       82.28      2.33 o 
   9   6  11       51.57       57.98      1.97 o 
  -1   7  11       40.30       43.46      1.96 o 
   0   7  11        3.70        3.63      0.79 o 
   1   7  11      145.81      140.58      3.60 o 
   2   7  11       82.90       80.02      2.50 o 
   3   7  11       37.49       39.60      1.43 o 
   4   7  11        5.55        4.74      0.67 o 
   5   7  11       11.92       10.15      1.17 o 
   6   7  11       63.75       65.85      2.47 o 
   7   7  11       69.43       75.93      3.10 o 
   8   7  11       60.49       69.10      2.98 o 
   9   7  11       81.35       91.02      3.45 o 
  -1   8  11        3.37        4.82      1.13 o 
   0   8  11       76.05       87.29      3.52 o 
   1   8  11      146.90      140.32      3.69 o 
   2   8  11        8.75        7.30      0.88 o 
   3   8  11       31.03       31.01      1.33 o 
   4   8  11        5.99        5.18      0.67 o 
   5   8  11        2.41        3.18      1.13 o 
   6   8  11        0.55       -0.01      0.54 o 
   7   8  11       10.41        6.93      2.47 o 
   8   8  11       19.14       22.69      2.05 o 
   1   9  11        5.78        3.58      0.80 o 
   2   9  11        9.32       11.02      1.08 o 
   3   9  11        0.18        0.00      0.55 o 
   4   9  11        3.41        5.06      0.83 o 
   5   9  11        0.09        1.49      0.86 o 
   6   9  11        2.33        2.04      0.74 o 
   7   9  11        0.21       -0.43      0.66 o 
   8   9  11        0.00       -0.12      0.84 o 
   2  10  11       14.93       17.42      2.29 o 
   3  10  11       16.34       19.35      1.36 o 
   4  10  11       20.78       18.26      1.35 o 
   5  10  11       31.65       34.47      1.74 o 
   6  10  11        4.49        5.68      1.21 o 
   0  -3  12        0.02       -0.24      1.45 o 
   1  -3  12       33.64       40.45      5.30 o 
   2  -3  12       79.17       97.27      4.43 o 
  -1  -2  12        0.46        1.21      1.19 o 
   0  -2  12        0.51        0.24      1.21 o 
   1  -2  12        3.57        4.26      1.36 o 
   2  -2  12       67.61       60.10      6.75 o 
   3  -2  12        4.31        4.58      2.47 o 
   4  -2  12       20.88       20.19      2.41 o 
  -2  -1  12        6.40        8.14      2.05 o 
  -1  -1  12       17.80       15.04      1.83 o 
   0  -1  12       14.27       17.24      1.87 o 
   1  -1  12       46.11       42.49      2.71 o 
   2  -1  12       34.59       30.55      2.40 o 
   3  -1  12       82.61       88.11      3.99 o 
   4  -1  12       83.92       88.64      4.82 o 
   5  -1  12        6.74        6.81      1.52 o 
  -2   0  12       23.23       27.07      2.21 o 
  -1   0  12       34.11       41.25      2.55 o 
   0   0  12       30.23       38.09      2.47 o 
   1   0  12       87.93       81.44      4.39 o 
   2   0  12       63.43       57.84      8.74 o 
   3   0  12       40.38       34.97      2.45 o 
   4   0  12        4.88        4.67      1.36 o 
   5   0  12      201.06      221.32      7.04 o 
   6   0  12      111.26      107.42      7.60 o 
  -2   1  12       34.17       35.82      2.43 o 
  -1   1  12       40.79       43.27      2.51 o 
   0   1  12       48.37       45.08      2.42 o 
   1   1  12       80.68       71.95      2.64 o 
   2   1  12       39.11       39.56      2.55 o 
   3   1  12        1.90        3.22      1.22 o 
   4   1  12       26.09       22.90      2.10 o 
   5   1  12       39.23       40.56      2.61 o 
   6   1  12        5.31        9.89      3.38 o 
   7   1  12       70.87       74.63      6.15 o 
  -2   2  12       36.79       37.85      2.83 o 
  -1   2  12        0.68        1.33      0.64 o 
   0   2  12       41.40       40.76      4.34 o 
   1   2  12       23.31       19.54      1.31 o 
   2   2  12        6.66        7.99      0.98 o 
   3   2  12        0.67        1.24      0.66 o 
   4   2  12        5.70        7.76      1.01 o 
   5   2  12        2.58        0.60      1.07 o 
   6   2  12        4.04        3.01      2.41 o 
   7   2  12        2.19        1.33      2.41 o 
  -2   3  12       28.78       28.69      3.13 o 
  -1   3  12       12.29       16.12      2.28 o 
   0   3  12        1.59        2.78      0.74 o 
   1   3  12        0.37       -0.47      0.65 o 
   2   3  12       10.03        8.40      1.07 o 
   3   3  12       12.18       14.95      2.84 o 
   4   3  12        0.43       -0.77      1.09 o 
   5   3  12        4.45        5.00      1.10 o 
   6   3  12       24.98       27.61      2.19 o 
   7   3  12       56.34       54.85      4.94 o 
   8   3  12        3.86        1.81      2.05 o 
  -2   4  12       32.67       30.86      3.26 o 
  -1   4  12       13.09       13.97      2.59 o 
   0   4  12       60.74       59.35      5.79 o 
   1   4  12       56.10       63.91      2.80 o 
   2   4  12       82.38       94.30      2.96 o 
   3   4  12       29.04       29.08      2.04 o 
   4   4  12       42.22       39.80      1.89 o 
   5   4  12       22.69       21.03      1.66 o 
   6   4  12       33.51       40.35      2.52 o 
   7   4  12       19.72       23.42      2.23 o 
   8   4  12       50.55       52.23      3.02 o 
  -2   5  12       75.08       81.02      5.30 o 
  -1   5  12       26.16       31.16      2.16 o 
   0   5  12       10.11       11.40      1.39 o 
   1   5  12       23.49       21.30      1.73 o 
   2   5  12       74.73       65.35      2.88 o 
   3   5  12       72.83       80.02      3.19 o 
   4   5  12       72.51       77.18      3.15 o 
   5   5  12       76.70       83.26      2.25 o 
   6   5  12      101.04      117.11      2.80 o 
   7   5  12       17.08       15.55      1.17 o 
   8   5  12       12.22       12.39      1.00 o 
  -1   6  12       54.80       58.25      4.70 o 
   0   6  12       26.04       27.47      2.04 o 
   1   6  12        9.29        9.21      0.92 o 
   2   6  12        0.02        0.50      0.55 o 
   3   6  12        2.75        2.91      1.05 o 
   4   6  12        7.61        4.52      0.72 o 
   5   6  12       49.69       58.31      1.79 o 
   6   6  12       58.62       65.62      1.95 o 
   7   6  12       40.46       46.75      2.35 o 
   8   6  12       30.82       35.76      1.71 o 
   0   7  12        0.10        0.17      0.60 o 
   1   7  12        5.83        9.58      1.01 o 
   2   7  12        0.91        1.96      0.86 o 
   3   7  12        1.65        2.47      0.69 o 
   4   7  12        0.93       -0.35      0.47 o 
   5   7  12        1.23        0.00      0.45 o 
   6   7  12        2.43        4.14      0.98 o 
   7   7  12        3.16        2.52      0.93 o 
   8   7  12        0.04        0.86      0.85 o 
   1   8  12       72.32       75.22      2.62 o 
   2   8  12       13.19       16.42      1.46 o 
   3   8  12        0.48       -0.02      0.55 o 
   4   8  12        0.13        0.18      0.55 o 
   5   8  12        0.11       -0.48      0.48 o 
   6   8  12        3.69        4.05      0.80 o 
   7   8  12       12.75       13.74      1.47 o 
   2   9  12       77.27       85.52      3.38 o 
   3   9  12       99.59      114.51      3.34 o 
   4   9  12        0.90        0.82      0.64 o 
   5   9  12        0.16        0.38      0.65 o 
   6   9  12       15.65       17.81      2.59 o 
   7   9  12       11.63       11.94      1.81 o 
   0  -1  13        5.86        4.68      1.48 o 
   1  -1  13       83.52       92.78      4.82 o 
   2  -1  13       15.02       18.13      2.35 o 
   3  -1  13       55.02       54.54      3.98 o 
   4  -1  13       35.47       38.34      3.50 o 
  -1   0  13        2.54        3.86      1.81 o 
   0   0  13        0.40        1.55      1.22 o 
   1   0  13        0.01       -0.72      1.69 o 
   2   0  13        5.11        3.21      1.42 o 
   3   0  13       25.16       26.05      2.83 o 
   4   0  13        1.58        0.78      1.27 o 
   5   0  13        2.75        1.76      1.39 o 
  -1   1  13        9.89        9.77      1.63 o 
   0   1  13        0.09        0.31      1.01 o 
   1   1  13        2.61        3.22      1.27 o 
   2   1  13        6.20        9.04      1.58 o 
   3   1  13       12.15       10.84      1.75 o 
   4   1  13       12.86       14.63      1.92 o 
   5   1  13        5.15        5.26      1.51 o 
   6   1  13        0.57       -2.53      2.53 o 
  -1   2  13       65.63       77.23      6.27 o 
   0   2  13       33.72       34.44      3.60 o 
   1   2  13        9.74       10.66      1.40 o 
   2   2  13        2.75        4.00      0.90 o 
   3   2  13        2.80        1.91      1.31 o 
   4   2  13       81.84       90.30      4.02 o 
   5   2  13       65.39       70.61      4.04 o 
   6   2  13       30.14       37.73      4.58 o 
  -1   3  13       82.40       94.02      3.83 o 
   0   3  13      105.61      113.65      3.46 o 
   1   3  13       66.29       74.30      2.69 o 
   2   3  13        7.56        9.77      1.12 o 
   3   3  13        9.93        8.62      1.26 o 
   4   3  13        6.21        6.89      1.07 o 
   5   3  13       13.99       14.50      1.35 o 
   6   3  13       35.87       43.88      4.70 o 
   7   3  13      147.76      159.50      8.80 o 
  -1   4  13       36.71       32.78      2.25 o 
   0   4  13       21.00       20.46      2.05 o 
   1   4  13        0.02       -0.16      1.63 o 
   2   4  13        7.38        5.54      1.13 o 
   3   4  13       93.30      105.29      3.30 o 
   4   4  13       45.33       51.38      2.48 o 
   5   4  13        1.26        1.59      0.87 o 
   6   4  13        4.30        7.08      1.51 o 
   7   4  13       75.18       89.03      4.00 o 
   0   5  13        1.77        2.40      1.33 o 
   1   5  13       26.84       31.99      2.16 o 
   2   5  13       25.98       28.22      1.96 o 
   3   5  13       11.03       11.95      1.42 o 
   4   5  13        7.57        7.00      1.39 o 
   5   5  13       18.44       25.25      1.92 o 
   6   5  13       43.26       46.18      2.51 o 
   7   5  13        7.86       11.28      1.68 o 
   0   6  13       18.55       19.29      2.77 o 
   1   6  13       64.28       69.87      3.19 o 
   2   6  13        5.72        4.83      1.15 o 
   3   6  13        8.73       13.32      1.49 o 
   4   6  13       55.26       61.61      2.93 o 
   5   6  13       79.04       86.33      3.50 o 
   6   6  13        8.65        7.86      1.32 o 
   7   6  13        4.58        8.44      2.29 o 
   1   7  13       17.67       15.19      2.65 o 
   2   7  13       59.92       64.11      3.05 o 
   3   7  13       14.68       15.97      1.61 o 
   4   7  13       10.51       11.69      1.34 o 
   5   7  13        3.83        5.91      0.91 o 
   6   7  13       19.96       20.57      1.34 o 
   7   7  13       72.78       77.69      3.19 o 
   2   8  13       10.89       11.21      1.36 o 
   3   8  13        1.92        1.42      0.82 o 
   4   8  13       71.16       83.79      4.21 o 
   5   8  13        0.41        0.65      0.64 o 
   6   8  13        0.01       -0.60      0.60 o 
   2   1  14        3.07        4.50      1.58 o 
   3   1  14        1.91        1.93      2.53 o 
   1   2  14        1.25        2.09      1.36 o 
   2   2  14        0.87        1.84      1.33 o 
   3   2  14        2.75        3.45      1.49 o 
   4   2  14        4.92        4.37      1.57 o 
   5   2  14       23.15       23.50      2.35 o 
   1   3  14       15.14       19.60      1.51 o 
   2   3  14        0.03        0.22      1.06 o 
   3   3  14       25.05       40.19      2.06 o 
   4   3  14        2.77        3.93      1.55 o 
   5   3  14       66.51       72.75      7.72 o 
   1   4  14       54.80       54.35      2.81 o 
   2   4  14       18.16       25.28      1.91 o 
   3   4  14       12.96       18.24      1.65 o 
   4   4  14        0.11        0.96      0.87 o 
   5   4  14        0.27        1.08      1.05 o 
   6   4  14        2.80        4.10      2.77 o 
   1   5  14       22.52       26.16      3.26 o 
   2   5  14       94.19       99.76      3.95 o 
   3   5  14       86.31       90.62      3.74 o 
   4   5  14        0.04        0.33      0.93 o 
   5   5  14        1.98       -0.28      2.17 o 
   6   5  14       93.54      111.03      5.91 o 
   2   6  14       46.95       45.57      3.98 o 
   3   6  14       14.14       17.03      2.35 o 
   4   6  14        1.35        0.64      1.81 o 
   5   6  14       23.74       25.29      2.00 o 
   6   6  14       42.15       56.54      4.22 o 
   4   7  14        0.07        0.60      1.45 o 
                                                 
